# Supplementary material for: Structural variant landscapes reveal convergent signatures of evolution in sheep and goats
Source: Genome Biol. 2024 Jun 6;25:148. doi: 10.1186/s13059-024-03288-6 (PMC11155191; doi:10.1186/s13059-024-03288-6)
Supplement: Supplementary file 2 — Additional file 2: Table S1. Summary information of 495 domestic and 37 wild sheep as well as 209 domestic and 72 wild goats used in this study. Table S2. Statistic for wild and domestic sheep assemblies. Table S3. The distribution of GC content and gene coverage and their correlation in the genome assembly of Asiatic mouflon. Table S4. Summary information of the sequencing and alignment statistics for sheep (n = 532) and goat (n = 281) samples. Table S5. Summary information of ancient goat DNA samples used in this study. Table S6. Summary information of SVs in sheep (n = 532) and goats (n = 281). Table S7. Length distribution of SVs in the predefined ranges in sheep and goats. Table S8. Comparison of the SVs/CNVRs identified in this study and those reported in previous studies. Table S9. The novel SVs/CNVRs that were not detected in previous studies. Table S10. Details of SV validation by PCR and qPCR in sheep. Table S11. The SV hotspot regions overlapping with QTL regions in sheep and goats. Table S12. The number of SVs in the telomere and normal regions in sheep and goat genomes. Table S13. Functional annotation of the SVs detected in the 532 domestic and wild sheep. Table S14. Functional annotation of the SVs detected in the 281 domestic and wild goats. Table S15. SV annotated genes that are common between Ovis and Capra. The SVs associated with the common genes are either specific to or shared between Ovis and Capra species. Table S16. Summary information of the overlapped SVs and QTLs in sheep and goats. Table S17. Log2(fold enrichment) of SVs in QTLs for each individual of sheep. Table S18. Log2(fold enrichment) of SVs in QTLs for each individual of goats. Table S19. Transposable element (TE) annotation in Ovis and Capra SV calling sets. Table S20. Functional annotation of candidate selected regions identified with overlap of top 5% DISV and significant FST for domestication related traits in domestic sheep and domestic goats. Table S21. The most significantl [file 13059_2024_3288_MOESM2_ESM.xlsx]

## Sheet: Table S1 
Table S1. Summary information of 495 domestic and 37 wild sheep as well as 209 domestic and 72 wild goats used in this study.
Organism	Species/Breeds	Codes	Categories	Geographic regions	Sampling locations	Sample ID	BioSample	Sequencing depth	Accession number (RUN)	Accession number (BioProject)	Coordinates		Data Sources/ Contributors
											Latitude (ºN)/Longitude (ºE)
Sheep
Ovis musimon	Europe Mouflon Sheep	EMUF	wild sheep	Europe	Finland	MUF1	NA	17.4105	NA	NA	60.19	23.94	Chen et al., 20211
	Europe Mouflon Sheep	EMUF	wild sheep	Europe	Finland	MUF2-1	NA	17.1774	NA	NA	60.19	23.94	Chen et al., 20211
	Europe Mouflon Sheep	EMUF	wild sheep	Europe	Finland	MUF3-1	NA	15.645	NA	NA	60.19	23.94	Chen et al., 20211
Ovis orientalis	Asiatic Mouflon Sheep	AMUF	wild sheep	Middle_East	Iran	266	SAMN14590387	23.9045	SRR11657635	PRJNA624020	32.33	50.86	Li et al., 20202
	Asiatic Mouflon Sheep	AMUF	wild sheep	Middle_East	Iran	267	SAMN14590388	19.4419	SRR11657636	PRJNA624020	32.33	50.86	Li et al., 20202
	Asiatic Mouflon Sheep	AMUF	wild sheep	Middle_East	Iran	271	SAMN14590389	21.1296	SRR11657637	PRJNA624020	30.28	57.08	Li et al., 20202
	Asiatic Mouflon Sheep	AMUF	wild sheep	Middle_East	Iran	272	SAMN14590390	23.4626	SRR11657638	PRJNA624020	30.28	57.08	Li et al., 20202
	Asiatic Mouflon Sheep	AMUF	wild sheep	Middle_East	Iran	273	SAMN14590391	22.0435	SRR11657639	PRJNA624020	30.28	57.08	Li et al., 20202
	Asiatic Mouflon Sheep	AMUF	wild sheep	Middle_East	Iran	TH.1	SAMN14590392	28.1153	SRR11657640	PRJNA624020	35.69	51.39	Li et al., 20202
	Asiatic Mouflon Sheep	AMUF	wild sheep	Middle_East	Iran	TH.2	SAMN14590393	20.0557	SRR11657641	PRJNA624020	35.69	51.39	Li et al., 20202
	Asiatic Mouflon Sheep	AMUF	wild sheep	Middle_East	Iran	KR.4	SAMN14590394	21.2784	SRR11657642	PRJNA624020	30.28	57.08	Li et al., 20202
	Asiatic Mouflon Sheep	AMUF	wild sheep	Middle_East	Iran	KR.6	SAMN14590395	25.4195	SRR11657500	PRJNA624020	30.28	57.08	Li et al., 20202
	Asiatic Mouflon Sheep	AMUF	wild sheep	Middle_East	Iran	SH.7	SAMN14590396	20.9508	SRR11657501	PRJNA624020	30.28	57.08	Li et al., 20202
	Asiatic Mouflon Sheep	AMUF	wild sheep	Middle_East	Iran	YZ.9	SAMN14590397	20.2164	SRR11657502	PRJNA624020	31.9	54.37	Li et al., 20202
	Asiatic Mouflon Sheep	AMUF	wild sheep	Middle_East	Iran	YZ.10	SAMN14590398	19.819	SRR11657503	PRJNA624020	31.9	54.37	Li et al., 20202
	Asiatic Mouflon Sheep	AMUF	wild sheep	Middle_East	Iran	YZ.11	SAMN14590399	30.1071	SRR11657504	PRJNA624020	31.9	54.37	Li et al., 20202
	Asiatic Mouflon Sheep	AMUF	wild sheep	Middle_East	Iran	YZ.12	SAMN14590400	23.082	SRR11657505	PRJNA624020	31.9	54.37	Li et al., 20202
	Asiatic Mouflon Sheep	AMUF	wild sheep	Middle_East	Iran	KR.15	NA	20.0243	NA	NA	29.62	52.53	Lv et al., 20223
	Asiatic Mouflon Sheep	AMUF	wild sheep	Middle_East	Iran	SH.19	SAMN14590401	19.5961	SRR11657506	PRJNA624020	29.62	52.53	Li et al., 20202
	Asiatic Mouflon Sheep	AMUF	wild sheep	Middle_East	Iran	SH.20	SAMN14590402	20.5053	SRR11657507	PRJNA624020	29.62	52.53	Li et al., 20202
Ovis vignei	Urial Sheep	URIS	wild sheep	Middle_East	Iran	BJ4-1	NA	15.5325	NA	NA	37.48	57.33	Chen et al., 20211
Ovis ammon	Argali Sheep	ARGS	wild sheep	Central and East Asia	China	ARG20	SAMN15517590	15.7522	SRR12396883	PRJNA645671	39.47	75.99	Chen et al., 20211
	Argali Sheep	ARGS	wild sheep	Central and East Asia	China	ARG23	SAMN15517591	18.52	SRR12396882	PRJNA645671	39.47	75.99	Chen et al., 20211
	Argali Sheep	ARGS	wild sheep	Central and East Asia	China	ARG3-1	SAMN15517592	16.1537	SRR12396881	PRJNA645671	39.47	75.99	Chen et al., 20211
	Argali Sheep	ARGS	wild sheep	Central and East Asia	China	ARG9-3	SAMN15517594	16.4834	SRR12396951	PRJNA645671	39.47	75.99	Chen et al., 20211
Ovis nivicola	Snow Sheep	SOWS	wild sheep	Central and East Asia	Siberia	snow5	NA	16.1739	NA	NA	62.03	129.76	Chen et al., 20211
	Snow Sheep	SOWS	wild sheep	Central and East Asia	Siberia	snow8	NA	15.9877	NA	NA	62.03	129.76	Chen et al., 20211
Ovis dalli	Thin Horn Sheep	THNS	wild sheep	America	North America	Thinhorn1	NA	18.344	NA	NA	/	/	Chen et al., 20211
	Thin Horn Sheep	THNS	wild sheep	America	North America	Thinhorn3	NA	20.0613	NA	NA	/	/	Chen et al., 20211
	Thin Horn Sheep	THNS	wild sheep	America	North America	Thinhorn4	NA	17.031	NA	NA	/	/	Chen et al., 20211
	Thin Horn Sheep	THNS	wild sheep	America	North America	Thinhorn5	NA	16.9126	NA	NA	/	/	Chen et al., 20211
	Thin Horn Sheep	THNS	wild sheep	America	North America	Thinhorn9	NA	16.1749	NA	NA	/	/	Chen et al., 20211
Ovis canadensis	Big Horn Sheep	BIGS	wild sheep	America	North America	bighorn1	NA	15.0244	NA	NA	/	/	Chen et al., 20211
	Big Horn Sheep	BIGS	wild sheep	America	North America	bighorn2	NA	16.1555	NA	NA	/	/	Chen et al., 20211
	Big Horn Sheep	BIGS	wild sheep	America	North America	bighorn3	NA	15.8358	NA	NA	/	/	Chen et al., 20211
	Big Horn Sheep	BIGS	wild sheep	America	North America	bighorn4	NA	16.6453	NA	NA	/	/	Chen et al., 20211
	Big Horn Sheep	BIGS	wild sheep	America	North America	bighorn5	NA	16.0384	NA	NA	/	/	Chen et al., 20211
Ovis aries	Bonga Sheep	BOG	Native sheep	Africa	Ethiopia	BQ2602	SAMN14590367	17.0103	SRR11657620	PRJNA624020	7.27	36.25	Li et al., 20202
	Bonga Sheep	BOG	Native sheep	Africa	Ethiopia	BQ2620	NA	15.8193	NA	NA	7.27	36.25	Lv et al., 20223
	Bonga Sheep	BOG	Native sheep	Africa	Ethiopia	BQ2661	NA	16.9319	NA	NA	7.27	36.25	Lv et al., 20223
	Menz Sheep	MEN	Native sheep	Africa	Ethiopia	ETH-3062	NA	17.6001	NA	NA	10.12	39.66	Lv et al., 20223
	Menz Sheep	MEN	Native sheep	Africa	Ethiopia	ETH-3155	NA	16.4981	NA	NA	10.12	39.66	Lv et al., 20223
	Menz Sheep	MEN	Native sheep	Africa	Ethiopia	ETH-794	NA	17.4011	NA	NA	10.12	39.66	Lv et al., 20223
	Afar Sheep	AFS	Native sheep	Africa	Ethiopia	FKD2702	NA	16.3663	NA	NA	9.15	40.49	Lv et al., 20223
	Afar Sheep	AFS	Native sheep	Africa	Ethiopia	FKD2746	SAMN14590368	15.9841	SRR11657621	PRJNA624020	9.15	40.49	Li et al., 20202
	Afar Sheep	AFS	Native sheep	Africa	Ethiopia	FKD2759	NA	17.4197	NA	NA	9.15	40.49	Lv et al., 20223
	Libyan Barbary Sheep	LBS	Native sheep	Africa	Libya	LBR2858	SAMN15517467	16.5767	SRR12397004	PRJNA645671	32.32	15.1	Deng et al., 20204
	Libyan Barbary Sheep	LBS	Native sheep	Africa	Libya	LBR2860	NA	15.8737	NA	NA	32.32	15.1	Lv et al., 20223
	Libyan Barbary Sheep	LBS	Native sheep	Africa	Libya	LBR2861	NA	17.6032	NA	NA	32.32	15.1	Lv et al., 20223
	Mbororo Sheep	MBS	Native sheep	Africa	West Africa	Sc11	SAMN15517473	15.6368	SRR12396884	PRJNA645671	13.92	9.46	Deng et al., 20204
	Mbororo Sheep	MBS	Native sheep	Africa	West Africa	Sc12	SAMN14590369	16.6619	SRR11657622	PRJNA624020	13.92	9.46	Li et al., 20202
	Mbororo Sheep	MBS	Native sheep	Africa	West Africa	Sc14	NA	16.1133	NA	NA	13.92	9.46	Lv et al., 20223
	Yankasa Sheep	YAN	Native sheep	Africa	West Africa	Sn16	NA	18.2048	NA	NA	11.9	9.91	Lv et al., 20223
	Yankasa Sheep	YAN	Native sheep	Africa	West Africa	Sn5	SAMN14590370	15.0527	SRR11657593	PRJNA624020	11.9	9.91	Li et al., 20202
	Yankasa Sheep	YAN	Native sheep	Africa	West Africa	Sn8	NA	17.2748	NA	NA	11.9	9.91	Lv et al., 20223
	West African Dwarf Sheep	WAD	Native sheep	Africa	Chad	Wad-Sn16	SAMN14590371	18.257	SRR11657592	PRJNA624020	17.74	16.88	Li et al., 20202
	West African Dwarf Sheep	WAD	Native sheep	Africa	Chad	Wad-Sn3	SAMN15517475	18.1362	SRR12396934	PRJNA645671	17.74	16.88	Deng et al., 20204
	West African Dwarf Sheep	WAD	Native sheep	Africa	Chad	Wad-Sn6	SAMN15517476	16.7653	SRR12396923	PRJNA645671	17.74	16.88	Deng et al., 20204
	Uda Sheep	UDA	Native sheep	Africa	Chad	uda-Sc2	NA	18.2613	NA	NA	14.38	14.86	Lv et al., 20223
	Uda Sheep	UDA	Native sheep	Africa	Chad	uda-Sc3	SAMN14590372	17.6474	SRR11657591	PRJNA624020	14.38	14.86	Li et al., 20202
	Djiallonke Sheep	DJI	Native sheep	Africa	Burkina Faso	17b	NA	17.3211	NA	NA	11.79	-3.45	Lv et al., 20223
	Djiallonke Sheep	DJI	Native sheep	Africa	Burkina Faso	83b	SAMN15517468	16.401	SRR12396993	PRJNA645671	11.79	-3.45	Deng et al., 20204
	Djiallonke Sheep	DJI	Native sheep	Africa	Burkina Faso	180b	SAMN14590373	17.3323	SRR11657590	PRJNA624020	11.79	-3.45	Li et al., 20202
	Mossi Sheep	MOS	Native sheep	Africa	Burkina Faso	34	SAMN15517469	17.2006	SRR12396874	PRJNA645671	14.01	-0.86	Deng et al., 20204
	Mossi Sheep	MOS	Native sheep	Africa	Burkina Faso	53	SAMN15517470	18.7362	SRR12396861	PRJNA645671	14.01	-0.86	Deng et al., 20204
	Mossi Sheep	MOS	Native sheep	Africa	Burkina Faso	99	SAMN14590374	16.545	SRR11657589	PRJNA624020	14.01	-0.86	Li et al., 20202
	Sahelian Sheep	SAH	Native sheep	Africa	Burkina Faso	103	SAMN15517471	18.2268	SRR12396906	PRJNA645671	11.46	0.47	Deng et al., 20204
	Sahelian Sheep	SAH	Native sheep	Africa	Burkina Faso	163	SAMN14590375	16.2006	SRR11657587	PRJNA624020	11.46	0.47	Li et al., 20202
	Sahelian Sheep	SAH	Native sheep	Africa	Burkina Faso	200	SAMN15517472	16.84	SRR12396895	PRJNA645671	11.46	0.47	Deng et al., 20204
	Ossimi Sheep	OSS	Native sheep	Africa	Egypt	18	SAMN15517460	17.063	SRR12396863	PRJNA645671	23.96	31.92	Deng et al., 20204
	Ossimi Sheep	OSS	Native sheep	Africa	Egypt	19	SAMN15517461	16.2384	SRR12396862	PRJNA645671	23.96	31.92	Deng et al., 20204
	Ossimi Sheep	OSS	Native sheep	Africa	Egypt	20	NA	16.9477	NA	NA	23.96	31.92	Lv et al., 20223
	Rahmani Sheep	RAH	Native sheep	Africa	Egypt	1	SAMN15517462	15.9622	SRR12396987	PRJNA645671	31.1	30.63	Deng et al., 20204
	Rahmani Sheep	RAH	Native sheep	Africa	Egypt	2	SAMN15517463	16.4574	SRR12396976	PRJNA645671	31.1	30.63	Deng et al., 20204
	Barki Sheep	BAR	Native sheep	Africa	Egypt	6	SAMN15517464	16.6996	SRR12396965	PRJNA645671	27.69	26.16	Deng et al., 20204
	Barki Sheep	BAR	Native sheep	Africa	Egypt	7	SAMN15517465	19.1264	SRR12396954	PRJNA645671	27.69	26.16	Deng et al., 20204
	Barki Sheep	BAR	Native sheep	Africa	Egypt	11	SAMN15517466	16.0791	SRR12397015	PRJNA645671	27.69	26.16	Deng et al., 20204
	Cameroon Sheep	CAM	Native sheep	Africa	West Africa	KA-01	SAMN15517596	17.3095	SRR12396949	PRJNA645671	5.12	12.39	Deng et al., 20204
	Cameroon Sheep	CAM	Native sheep	Africa	West Africa	KA-02	SAMN15517597	18.3985	SRR12396948	PRJNA645671	5.12	12.39	Deng et al., 20204
	Cameroon Sheep	CAM	Native sheep	Africa	West Africa	KA-07	SAMN14590376	17.9909	SRR11657623	PRJNA624020	5.12	12.39	Li et al., 20202
	Dorper Sheep	DPS	Improved sheep	Africa	China	WDP142	SAMN14590245	19.5345	SRR11657528	PRJNA624020	-29.92	24.61	Li et al., 20202
	Dorper Sheep	DPS	Improved sheep	Africa	China	WDP147	SAMN14590246	18.9011	SRR11657611	PRJNA624020	-29.92	24.61	Li et al., 20202
	Dorper Sheep	DPS	Improved sheep	Africa	China	WDP149	SAMN14590247	18.8971	SRR11657612	PRJNA624020	-29.92	24.61	Li et al., 20202
	Dorper Sheep	DPS	Improved sheep	Africa	China	WDP153	SAMN14590248	20.3228	SRR11657613	PRJNA624020	-29.92	24.61	Li et al., 20202
	Dorper Sheep	DPS	Improved sheep	Africa	China	WDP155	SAMN14590249	18.6137	SRR11657614	PRJNA624020	-29.92	24.61	Li et al., 20202
	Dorper Sheep	DPS	Improved sheep	Africa	China	BDP357	SAMN14590250	19.9664	SRR11657527	PRJNA624020	-29.92	24.61	Li et al., 20202
	Dorper Sheep	DPS	Improved sheep	Africa	China	BDP370	SAMN14590251	19.2143	SRR11657526	PRJNA624020	-29.92	24.61	Li et al., 20202
	Dorper Sheep	DPS	Improved sheep	Africa	China	BDP358	SAMN14590252	20.3637	SRR11657525	PRJNA624020	-29.92	24.61	Li et al., 20202
	Dorper Sheep	DPS	Improved sheep	Africa	China	BDP360	SAMN14590253	19.1312	SRR11657524	PRJNA624020	-29.92	24.61	Li et al., 20202
	Dorper Sheep	DPS	Improved sheep	Africa	China	BDP369	SAMN14590254	19.9446	SRR11657523	PRJNA624020	-29.92	24.61	Li et al., 20202
	Bayad Sheep	BAY	Native sheep	Central and East Asia	Monglia	BA42	NA	18.1664	NA	NA	49.7	92.9	Lv et al., 20223
	Bayad Sheep	BAY	Native sheep	Central and East Asia	Monglia	BA49	NA	17.2261	NA	NA	49.7	92.9	Lv et al., 20223
	Darkhad Sheep	DAR	Native sheep	Central and East Asia	Monglia	MG13	NA	15.5545	NA	NA	50.24	100.5	Lv et al., 20223
	Darkhad Sheep	DAR	Native sheep	Central and East Asia	Monglia	MG17	NA	16.9459	NA	NA	50.24	100.5	Lv et al., 20223
	Darkhad Sheep	DAR	Native sheep	Central and East Asia	Monglia	MG23	NA	16.1023	NA	NA	50.24	100.5	Lv et al., 20223
	Barga Sheep	BAG	Native sheep	Central and East Asia	Monglia	MG363	NA	15.5294	NA	NA	47.87	115.23	Lv et al., 20223
	Barga Sheep	BAG	Native sheep	Central and East Asia	Monglia	MG366	SAMN15517486	15.3666	SRR12396980	PRJNA645671	47.87	115.23	Deng et al., 20204
	Barga Sheep	BAG	Native sheep	Central and East Asia	Monglia	MG367	SAMN15517487	16.5717	SRR12396979	PRJNA645671	47.87	115.23	Deng et al., 20204
	Khotont Sheep	KHO	Improved sheep	Central and East Asia	Monglia	KH338	NA	15.7239	NA	NA	48.57	101	Lv et al., 20223
	Khotont Sheep	KHO	Improved sheep	Central and East Asia	Monglia	KH340	NA	15.3428	NA	NA	48.57	101	Lv et al., 20223
	Tamir Sheep	TAM	Native sheep	Central and East Asia	Monglia	TA282	NA	16.0627	NA	NA	47.85	101.14	Lv et al., 20223
	Tamir Sheep	TAM	Native sheep	Central and East Asia	Monglia	TA298	NA	15.1875	NA	NA	47.85	101.14	Lv et al., 20223
	Tamir Sheep	TAM	Native sheep	Central and East Asia	Monglia	TA304	SAMN15517488	16.4949	SRR12396978	PRJNA645671	47.85	101.14	Deng et al., 20204
	Small Tailed Han Sheep	SXW	Native sheep	Central and East Asia	China	SXW30	SAMN14590164	22.0363	SRR11657529	PRJNA624020	35.62	116.15	Li et al., 20202
	Small Tailed Han Sheep	SXW	Native sheep	Central and East Asia	China	SXW19	SAMN14590157	20.0949	SRR11657603	PRJNA624020	35.62	116.15	Li et al., 20202
	Small Tailed Han Sheep	SXW	Native sheep	Central and East Asia	China	SXW29	SAMN14590163	19.1918	SRR11657497	PRJNA624020	35.62	116.15	Li et al., 20202
	Small-tailed Han Sheep	SXW	Native sheep	Central and East Asia	China	SXW16	SAMN14590155	18.957	SRR11657682	PRJNA624020	35.62	116.15	Li et al., 20202
	Small-tailed Han Sheep	SXW	Native sheep	Central and East Asia	China	SXW17	SAMN14590156	20.5692	SRR11657681	PRJNA624020	35.62	116.15	Li et al., 20202
	Small-tailed Han Sheep	SXW	Native sheep	Central and East Asia	China	SXW20	SAMN14590158	20.4102	SRR11657584	PRJNA624020	35.62	116.15	Li et al., 20202
	Small-tailed Han Sheep	SXW	Native sheep	Central and East Asia	China	SXW23	SAMN14590159	21.2437	SRR11657578	PRJNA624020	35.62	116.15	Li et al., 20202
	Small-tailed Han Sheep	SXW	Native sheep	Central and East Asia	China	SXW25	SAMN14590160	20.5507	SRR11657572	PRJNA624020	35.62	116.15	Li et al., 20202
	Small-tailed Han Sheep	SXW	Native sheep	Central and East Asia	China	SXW26	SAMN14590161	21.7291	SRR11657475	PRJNA624020	35.62	116.15	Li et al., 20202
	Small-tailed Han Sheep	SXW	Native sheep	Central and East Asia	China	SXW28	SAMN14590162	21.2245	SRR11657486	PRJNA624020	35.62	116.15	Li et al., 20202
	Wadi Sheep	WDS	Native sheep	Central and East Asia	China	WDS123	SAMN14590205	18.0184	SRR11657570	PRJNA624020	37.38	117.97	Li et al., 20202
	Wadi Sheep	WDS	Native sheep	Central and East Asia	China	WDS14	SAMN14590206	16.7344	SRR11657466	PRJNA624020	37.38	117.97	Li et al., 20202
	Wadi Sheep	WDS	Native sheep	Central and East Asia	China	WDS109	SAMN14590208	21.4152	SRR11657468	PRJNA624020	37.38	117.97	Li et al., 20202
	Wadi Sheep	WDS	Native sheep	Central and East Asia	China	WDS112	SAMN14590209	18.3601	SRR11657469	PRJNA624020	37.38	117.97	Li et al., 20202
	Wadi Sheep	WDS	Native sheep	Central and East Asia	China	WDS149	SAMN14590211	23.1148	SRR11657471	PRJNA624020	37.38	117.97	Li et al., 20202
	Wadi Sheep	WDS	Native sheep	Central and East Asia	China	WDS53	SAMN14590213	19.6513	SRR11657473	PRJNA624020	37.38	117.97	Li et al., 20202
	Wadi Sheep	WDS	Native sheep	Central and East Asia	China	WDS60	SAMN14590214	17.9317	SRR11657474	PRJNA624020	37.38	117.97	Li et al., 20202
	Wadi Sheep	WDS	Native sheep	Central and East Asia	China	WDS115	SAMN15517603	21.3264	SRR12396941	PRJNA645671	37.38	117.97	Deng et al., 20204
	Wadi Sheep	WDS	Native sheep	Central and East Asia	China	WDS121	SAMN15517604	25.3404	SRR12396940	PRJNA645671	37.38	117.97	Deng et al., 20204
	Wadi Sheep	WDS	Native sheep	Central and East Asia	China	WDS50	SAMN15517605	25.9277	SRR12396939	PRJNA645671	37.38	117.97	Deng et al., 20204
	Wadi Sheep	WDS	Native sheep	Central and East Asia	China	WDS102	SAMN14590207	22.5885	SRR11657467	PRJNA624020	37.38	117.97	Li et al., 20202
	Wadi Sheep	WDS	Native sheep	Central and East Asia	China	WDS148	SAMN14590210	20.1647	SRR11657470	PRJNA624020	37.38	117.97	Li et al., 20202
	Wadi Sheep	WDS	Native sheep	Central and East Asia	China	WDS163	SAMN14590212	22.6269	SRR11657472	PRJNA624020	37.38	117.97	Li et al., 20202
	Wadi Sheep	WDS	Native sheep	Central and East Asia	China	WDS65	NA	20.8575	NA	NA	37.38	117.97	Lv et al., 20223
	Wadi Sheep	WDS	Native sheep	Central and East Asia	China	WDS96	NA	18.8662	NA	NA	37.38	117.97	Lv et al., 20223
	Wadi Sheep	WDS	Native sheep	Central and East Asia	China	WDS98	NA	19.5001	NA	NA	37.38	117.97	Lv et al., 20223
	Wadi Sheep	WDS	Native sheep	Central and East Asia	China	WDS201	NA	22.1286	NA	NA	37.38	117.97	Lv et al., 20223
	Wadi Sheep	WDS	Native sheep	Central and East Asia	China	WDS202	NA	28.0107	NA	NA	37.38	117.97	Lv et al., 20223
	Wadi Sheep	WDS	Native sheep	Central and East Asia	China	WDS150	NA	22.309	NA	NA	37.38	117.97	Lv et al., 20223
	Wadi Sheep	WDS	Native sheep	Central and East Asia	China	WDS108	NA	19.2909	NA	NA	37.38	117.97	Lv et al., 20223
	Sishui Fur Sheep	SSS	Native sheep	Central and East Asia	China	SSS44	SAMN14590172	17.3625	SRR11657719	PRJNA624020	35.66	117.25	Li et al., 20202
	Sishui Fur Sheep	SSS	Native sheep	Central and East Asia	China	SSS45	SAMN14590173	17.9116	SRR11657708	PRJNA624020	35.66	117.25	Li et al., 20202
	Sishui Fur Sheep	SSS	Native sheep	Central and East Asia	China	SSS46	SAMN14590174	17.4735	SRR11657697	PRJNA624020	35.66	117.25	Li et al., 20202
	Sishui Fur Sheep	SSS	Native sheep	Central and East Asia	China	SSS32	SAMN14590165	17.9191	SRR11657680	PRJNA624020	35.66	117.25	Li et al., 20202
	Sishui Fur Sheep	SSS	Native sheep	Central and East Asia	China	SSS35	SAMN14590166	17.3084	SRR11657669	PRJNA624020	35.66	117.25	Li et al., 20202
	Sishui Fur Sheep	SSS	Native sheep	Central and East Asia	China	SSS37	SAMN14590167	17.6502	SRR11657658	PRJNA624020	35.66	117.25	Li et al., 20202
	Sishui Fur Sheep	SSS	Native sheep	Central and East Asia	China	SSS39	SAMN14590168	17.3421	SRR11657647	PRJNA624020	35.66	117.25	Li et al., 20202
	Sishui Fur Sheep	SSS	Native sheep	Central and East Asia	China	SSS40	SAMN14590169	17.4475	SRR11657564	PRJNA624020	35.66	117.25	Li et al., 20202
	Sishui Fur Sheep	SSS	Native sheep	Central and East Asia	China	SSS41	SAMN14590170	17.7	SRR11657553	PRJNA624020	35.66	117.25	Li et al., 20202
	Sishui Fur Sheep	SSS	Native sheep	Central and East Asia	China	SSS43	SAMN14590171	17.7851	SRR11657542	PRJNA624020	35.66	117.25	Li et al., 20202
	Large Tailed Han Sheep	HDW	Native sheep	Central and East Asia	China	HDW47	SAMN14590175	17.6975	SRR11657602	PRJNA624020	36.8	115.93	Li et al., 20202
	Large Tailed Han Sheep	HDW	Native sheep	Central and East Asia	China	HDW51	SAMN14590179	17.9558	SRR11657499	PRJNA624020	36.8	115.93	Li et al., 20202
	Large Tailed Han Sheep	HDW	Native sheep	Central and East Asia	China	HDW52	SAMN14590180	18.4005	SRR11657586	PRJNA624020	36.8	115.93	Li et al., 20202
	Large-tailed Han Sheep	HDW	Native sheep	Central and East Asia	China	HDW48	SAMN14590176	18.1767	SRR11657595	PRJNA624020	36.8	115.93	Li et al., 20202
	Large-tailed Han Sheep	HDW	Native sheep	Central and East Asia	China	HDW49	SAMN14590177	18.526	SRR11657588	PRJNA624020	36.8	115.93	Li et al., 20202
	Large-tailed Han Sheep	HDW	Native sheep	Central and East Asia	China	HDW50	SAMN14590178	17.1951	SRR11657632	PRJNA624020	36.8	115.93	Li et al., 20202
	Large-tailed Han Sheep	HDW	Native sheep	Central and East Asia	China	HDW54	SAMN14590181	17.3478	SRR11657519	PRJNA624020	36.8	115.93	Li et al., 20202
	Large-tailed Han Sheep	HDW	Native sheep	Central and East Asia	China	HDW56	SAMN14590182	17.6127	SRR11657520	PRJNA624020	36.8	115.93	Li et al., 20202
	Large-tailed Han Sheep	HDW	Native sheep	Central and East Asia	China	HDW59	SAMN14590183	17.5663	SRR11657521	PRJNA624020	36.8	115.93	Li et al., 20202
	Large-tailed Han Sheep	HDW	Native sheep	Central and East Asia	China	HDW60	SAMN14590184	17.835	SRR11657522	PRJNA624020	36.8	115.93	Li et al., 20202
	Hu Sheep	HUS	Native sheep	Central and East Asia	China	HU62	SAMN14590185	18.1317	SRR11657583	PRJNA624020	32.44	120.25	Li et al., 20202
	Hu Sheep	HUS	Native sheep	Central and East Asia	China	HU65	SAMN14590188	17.4223	SRR11657580	PRJNA624020	32.44	120.25	Li et al., 20202
	Hu Sheep	HUS	Native sheep	Central and East Asia	China	HU69	SAMN14590191	17.753	SRR11657684	PRJNA624020	32.44	120.25	Li et al., 20202
	Hu Sheep	HUS	Native sheep	Central and East Asia	China	HU63	SAMN14590186	17.8746	SRR11657582	PRJNA624020	32.44	120.25	Li et al., 20202
	Hu Sheep	HUS	Native sheep	Central and East Asia	China	HU64	SAMN14590187	17.7019	SRR11657581	PRJNA624020	32.44	120.25	Li et al., 20202
	Hu Sheep	HUS	Native sheep	Central and East Asia	China	HU66	SAMN14590189	17.8544	SRR11657579	PRJNA624020	32.44	120.25	Li et al., 20202
	Hu Sheep	HUS	Native sheep	Central and East Asia	China	HU68	SAMN14590190	17.4747	SRR11657683	PRJNA624020	32.44	120.25	Li et al., 20202
	Hu Sheep	HUS	Native sheep	Central and East Asia	China	HU73	SAMN14590192	17.0783	SRR11657685	PRJNA624020	32.44	120.25	Li et al., 20202
	Hu Sheep	HUS	Native sheep	Central and East Asia	China	HU75	SAMN14590193	17.8943	SRR11657686	PRJNA624020	32.44	120.25	Li et al., 20202
	Hu Sheep	HUS	Native sheep	Central and East Asia	China	HU76	SAMN14590194	18.008	SRR11657687	PRJNA624020	32.44	120.25	Li et al., 20202
	Tan Sheep	TAN	Native sheep	Central and East Asia	China	TAN79	SAMN14590196	19.2256	SRR11657576	PRJNA624020	37.79	107.41	Li et al., 20202
	Tan Sheep	TAN	Native sheep	Central and East Asia	China	TAN86	SAMN14590199	20.1103	SRR11657573	PRJNA624020	37.79	107.41	Li et al., 20202
	Tan Sheep	TAN	Native sheep	Central and East Asia	China	TAN87	SAMN14590200	18.7046	SRR11657688	PRJNA624020	37.79	107.41	Li et al., 20202
	Tan Sheep	TAN	Native sheep	Central and East Asia	China	TAN78	SAMN14590195	18.7502	SRR11657577	PRJNA624020	37.79	107.41	Li et al., 20202
	Tan Sheep	TAN	Native sheep	Central and East Asia	China	TAN80	SAMN14590197	19.3327	SRR11657575	PRJNA624020	37.79	107.41	Li et al., 20202
	Tan Sheep	TAN	Native sheep	Central and East Asia	China	TAN82	SAMN14590198	19.062	SRR11657574	PRJNA624020	37.79	107.41	Li et al., 20202
	Tan Sheep	TAN	Native sheep	Central and East Asia	China	TAN88	SAMN14590201	20.4197	SRR11657689	PRJNA624020	37.79	107.41	Li et al., 20202
	Tan Sheep	TAN	Native sheep	Central and East Asia	China	TAN89	SAMN14590202	18.8218	SRR11657463	PRJNA624020	37.79	107.41	Li et al., 20202
	Tan Sheep	TAN	Native sheep	Central and East Asia	China	TAN90	SAMN14590203	19.3548	SRR11657464	PRJNA624020	37.79	107.41	Li et al., 20202
	Tan Sheep	TAN	Native sheep	Central and East Asia	China	TAN91	SAMN14590204	19.9224	SRR11657465	PRJNA624020	37.79	107.41	Li et al., 20202
	Altay Sheep	ALS	Native sheep	Central and East Asia	China	AL117	SAMN14590231	19.553	SRR11657493	PRJNA624020	47.36	87.84	Li et al., 20202
	Altay Sheep	ALS	Native sheep	Central and East Asia	China	AL118	SAMN14590232	22.5239	SRR11657494	PRJNA624020	47.36	87.84	Li et al., 20202
	Altay Sheep	ALS	Native sheep	Central and East Asia	China	AL119	SAMN14590233	20.5788	SRR11657495	PRJNA624020	47.36	87.84	Li et al., 20202
	Altay Sheep	ALS	Native sheep	Central and East Asia	China	AL109	SAMN14590225	20.1406	SRR11657487	PRJNA624020	47.36	87.84	Li et al., 20202
	Altay Sheep	ALS	Native sheep	Central and East Asia	China	AL111	SAMN14590226	18.3895	SRR11657488	PRJNA624020	47.36	87.84	Li et al., 20202
	Altay Sheep	ALS	Native sheep	Central and East Asia	China	AL113	SAMN14590227	18.9505	SRR11657489	PRJNA624020	47.36	87.84	Li et al., 20202
	Altay Sheep	ALS	Native sheep	Central and East Asia	China	AL114	SAMN14590228	18.8889	SRR11657490	PRJNA624020	47.36	87.84	Li et al., 20202
	Altay Sheep	ALS	Native sheep	Central and East Asia	China	AL115	SAMN14590229	18.6279	SRR11657491	PRJNA624020	47.36	87.84	Li et al., 20202
	Altay Sheep	ALS	Native sheep	Central and East Asia	China	AL116	SAMN14590230	19.1305	SRR11657492	PRJNA624020	47.36	87.84	Li et al., 20202
	Altay Sheep	ALS	Native sheep	Central and East Asia	China	AL120	SAMN14590234	19.4158	SRR11657496	PRJNA624020	47.36	87.84	Li et al., 20202
	Bashibai Sheep	BSB	Native sheep	Central and East Asia	China	BSB123	SAMN14590235	19.398	SRR11657498	PRJNA624020	46.21	83	Li et al., 20202
	Bashibai Sheep	BSB	Native sheep	Central and East Asia	China	BSB126	SAMN14590236	19.3911	SRR11657607	PRJNA624020	46.21	83	Li et al., 20202
	Bashibai Sheep	BSB	Native sheep	Central and East Asia	China	BSB128	SAMN14590237	21.0277	SRR11657608	PRJNA624020	46.21	83	Li et al., 20202
	Bashibai Sheep	BSB	Native sheep	Central and East Asia	China	BSB129	SAMN14590238	20.2682	SRR11657609	PRJNA624020	46.21	83	Li et al., 20202
	Bashibai Sheep	BSB	Native sheep	Central and East Asia	China	BSB130	SAMN14590239	20.2154	SRR11657610	PRJNA624020	46.21	83	Li et al., 20202
	Bashibai Sheep	BSB	Native sheep	Central and East Asia	China	BSB136	SAMN14590240	19.3117	SRR11657534	PRJNA624020	46.21	83	Li et al., 20202
	Bashibai Sheep	BSB	Native sheep	Central and East Asia	China	BSB137	SAMN14590241	20.9067	SRR11657533	PRJNA624020	46.21	83	Li et al., 20202
	Bashibai Sheep	BSB	Native sheep	Central and East Asia	China	BSB139	SAMN14590242	19.5789	SRR11657532	PRJNA624020	46.21	83	Li et al., 20202
	Bashibai Sheep	BSB	Native sheep	Central and East Asia	China	BSB140	SAMN14590243	20.7406	SRR11657531	PRJNA624020	46.21	83	Li et al., 20202
	Bashibai Sheep	BSB	Native sheep	Central and East Asia	China	BSB141	SAMN14590244	19.0509	SRR11657530	PRJNA624020	46.21	83	Li et al., 20202
	Celle Black Sheep	CLS	Native sheep	Central and East Asia	China	CLS222	SAMN14590285	19.6734	SRR11657646	PRJNA624020	37.01	80.81	Li et al., 20202
	Celle Black Sheep	CLS	Native sheep	Central and East Asia	China	CLS226	SAMN14590286	19.6347	SRR11657645	PRJNA624020	37.01	80.81	Li et al., 20202
	Celle Black Sheep	CLS	Native sheep	Central and East Asia	China	CLS234	SAMN14590290	20.509	SRR11657569	PRJNA624020	37.01	80.81	Li et al., 20202
	Cele Black Sheep	CLS	Native sheep	Central and East Asia	China	CLS227	SAMN14590287	19.4359	SRR11657644	PRJNA624020	37.01	80.81	Li et al., 20202
	Cele Black Sheep	CLS	Native sheep	Central and East Asia	China	CLS228	SAMN14590288	19.2074	SRR11657643	PRJNA624020	37.01	80.81	Li et al., 20202
	Cele Black Sheep	CLS	Native sheep	Central and East Asia	China	CLS233	SAMN14590289	19.5854	SRR11657571	PRJNA624020	37.01	80.81	Li et al., 20202
	Cele Black Sheep	CLS	Native sheep	Central and East Asia	China	CLS235	SAMN14590291	22.1842	SRR11657568	PRJNA624020	37.01	80.81	Li et al., 20202
	Cele Black Sheep	CLS	Native sheep	Central and East Asia	China	CLSA	SAMN14590292	20.4034	SRR11657567	PRJNA624020	37.01	80.81	Li et al., 20202
	Cele Black Sheep	CLS	Native sheep	Central and East Asia	China	CLSB	SAMN14590293	20.1344	SRR11657566	PRJNA624020	37.01	80.81	Li et al., 20202
	Cele Black Sheep	CLS	Native sheep	Central and East Asia	China	CLSD	SAMN14590294	20.3126	SRR11657565	PRJNA624020	37.01	80.81	Li et al., 20202
	Diqing Sheep	DQS	Native sheep	Central and East Asia	China	DQS16	SAMN15517602	16.1378	SRR12396942	PRJNA645671	27.82	99.7	Deng et al., 20204
	Tibetan Sheep	GMA	Native sheep	Central and East Asia	China	GNM327	NA	16.4167	NA	NA	33.99	102.07	Chen et al., 20211
	Tibetan Sheep	GMA	Native sheep	Central and East Asia	China	GNM330	NA	16.0717	NA	NA	33.99	102.07	Chen et al., 20211
	Tibetan Sheep	GMA	Native sheep	Central and East Asia	China	GNM341	SAMN15517523	15.7793	SRR12397011	PRJNA645671	33.99	102.07	Deng et al., 20204
	Kazakh Sheep	KAZ	Native sheep	Central and East Asia	China	HS50	NA	22.6037	NA	NA	43.18	81.83	Lv et al., 20223
	Kazakh Sheep	KAZ	Native sheep	Central and East Asia	China	HS51	NA	22.0832	NA	NA	43.18	81.83	Lv et al., 20223
	Kazakh Sheep	KAZ	Native sheep	Central and East Asia	China	HS56	NA	15.9954	NA	NA	43.18	81.83	Lv et al., 20223
	Hanzhong Sheep	HZS	Native sheep	Central and East Asia	China	HZS19	NA	19.5025	NA	NA	33.07	107.02	Lv et al., 20223
	Hanzhong Sheep	HZS	Native sheep	Central and East Asia	China	HZS1	NA	15.2365	NA	NA	33.07	107.02	Lv et al., 20223
	Tibetan Sheep	SAJ	Native sheep	Central and East Asia	China	CJL285	SAMN15517524	16.2779	SRR12397010	PRJNA645671	33.04	102.23	Deng et al., 20204
	Tibetan Sheep	SAJ	Native sheep	Central and East Asia	China	CJL289	NA	17.4392	NA	NA	33.04	102.23	Lv et al., 20223
	Tibetan Sheep	SAJ	Native sheep	Central and East Asia	China	CJL300	SAMN15517525	15.1251	SRR12397009	PRJNA645671	33.04	102.23	Deng et al., 20204
	Minxian Black Fur Sheep	MXS	Native sheep	Central and East Asia	China	MXS2	NA	16.3264	NA	NA	34.42	104.03	Lv et al., 20223
	Minxian Black Fur Sheep	MXS	Native sheep	Central and East Asia	China	MXS30	NA	15.4246	NA	NA	34.42	104.03	Lv et al., 20223
	Minxian Black Fur Sheep	MXS	Native sheep	Central and East Asia	China	MXS10	NA	18.3076	NA	NA	34.42	104.03	Lv et al., 20223
	Tibetan Sheep	SAB	Native sheep	Central and East Asia	China	SAB311	NA	17.5622	NA	NA	32.65	102.33	Lv et al., 20223
	Tibetan Sheep	SAB	Native sheep	Central and East Asia	China	SAB319	SAMN15517526	17.3544	SRR12397008	PRJNA645671	32.65	102.33	Deng et al., 20204
	Tibetan Sheep	SAB	Native sheep	Central and East Asia	China	SAB322	SAMN15517527	18.0465	SRR12397007	PRJNA645671	32.65	102.33	Deng et al., 20204
	Tengchong Sheep	TCS	Native sheep	Central and East Asia	China	TCS4	SAMN15517533	16.0267	SRR12397000	PRJNA645671	25.02	98.49	Deng et al., 20204
	Tengchong Sheep	TCS	Native sheep	Central and East Asia	China	TCS7	SAMN15517534	15.5371	SRR12396999	PRJNA645671	25.02	98.49	Deng et al., 20204
	Taihang Fur Sheep	THQ	Native sheep	Central and East Asia	China	THQ11	SAMN15517536	16.1805	SRR12396997	PRJNA645671	36.09	114.39	Deng et al., 20204
	Taihang Fur Sheep	THQ	Native sheep	Central and East Asia	China	THQ5	NA	19.0383	NA	NA	36.09	114.39	Lv et al., 20223
	Taihang Fur Sheep	THQ	Native sheep	Central and East Asia	China	THQ9	NA	16.3754	NA	NA	36.09	114.39	Lv et al., 20223
	Ujimqin Sheep	WZS	Native sheep	Central and East Asia	China	WZS11	NA	17.3381	NA	NA	43.92	116.03	Lv et al., 20223
	Ujimqin Sheep	WZS	Native sheep	Central and East Asia	China	WZS26	SAMN15517483	19.5312	SRR12396983	PRJNA645671	43.92	116.03	Deng et al., 20204
	Ujimqin Sheep	WZS	Native sheep	Central and East Asia	China	WZS33	SAMN15517484	19.683	SRR12396982	PRJNA645671	43.92	116.03	Deng et al., 20204
	Tibetan Sheep	ZLX	Native sheep	Central and East Asia	China	ZLX154	SAMN15517529	15.5647	SRR12397005	PRJNA645671	29.22	94.22	Deng et al., 20204
	Tibetan Sheep	ZLX	Native sheep	Central and East Asia	China	ZLX160	SAMN15517530	16.1454	SRR12397003	PRJNA645671	29.22	94.22	Deng et al., 20204
	Tibetan Sheep	ZLX	Native sheep	Central and East Asia	China	ZLX161	SAMN15517531	16.4616	SRR12397002	PRJNA645671	29.22	94.22	Deng et al., 20204
	Lop Sheep	LOP	Native sheep	Central and East Asia	China	LB16	SAMN15517522	16.788	SRR12397012	PRJNA645671	41.25	86.25	Deng et al., 20204
	Lop Sheep	LOP	Native sheep	Central and East Asia	China	LB46	SAMN15517600	17.0989	SRR12396944	PRJNA645671	41.25	86.25	Deng et al., 20204
	Duolang Sheep	DLS	Improved sheep	Central and East Asia	China	DLS249	SAMN14590295	21.3766	SRR11657563	PRJNA624020	39.86	79.07	Li et al., 20202
	Duolang Sheep	DLS	Improved sheep	Central and East Asia	China	DLS305	SAMN14590296	20.4332	SRR11657562	PRJNA624020	39.86	79.07	Li et al., 20202
	Duolang Sheep	DLS	Improved sheep	Central and East Asia	China	DLS313	SAMN14590299	24.4547	SRR11657559	PRJNA624020	39.86	79.07	Li et al., 20202
	Duolang Sheep	DLS	Improved sheep	Central and East Asia	China	DLS309	SAMN14590297	22.0941	SRR11657561	PRJNA624020	39.86	79.07	Li et al., 20202
	Duolang Sheep	DLS	Improved sheep	Central and East Asia	China	DLS311	SAMN14590298	21.7396	SRR11657560	PRJNA624020	39.86	79.07	Li et al., 20202
	Duolang Sheep	DLS	Improved sheep	Central and East Asia	China	DLS317	SAMN14590300	19.9286	SRR11657558	PRJNA624020	39.86	79.07	Li et al., 20202
	Duolang Sheep	DLS	Improved sheep	Central and East Asia	China	DLS325	SAMN14590301	19.6854	SRR11657557	PRJNA624020	39.86	79.07	Li et al., 20202
	Duolang Sheep	DLS	Improved sheep	Central and East Asia	China	DLS333	SAMN14590302	19.2924	SRR11657556	PRJNA624020	39.86	79.07	Li et al., 20202
	Duolang Sheep	DLS	Improved sheep	Central and East Asia	China	DLS334	SAMN14590303	21.6334	SRR11657555	PRJNA624020	39.86	79.07	Li et al., 20202
	Duolang Sheep	DLS	Improved sheep	Central and East Asia	China	DLS348	SAMN14590304	19.9894	SRR11657554	PRJNA624020	39.86	79.07	Li et al., 20202
	Chinese Merino sheep(fine wool)	MFW	Improved sheep	Central and East Asia	China	MFW157	SAMN14590255	22.1832	SRR11657679	PRJNA624020	44.29	83.01	Li et al., 20202
	Chinese Merino sheep(fine wool)	MFW	Improved sheep	Central and East Asia	China	MFW159	SAMN14590256	22.8681	SRR11657678	PRJNA624020	44.29	83.01	Li et al., 20202
	Chinese Merino sheep(fine wool)	MFW	Improved sheep	Central and East Asia	China	MFW170	SAMN14590264	22.2928	SRR11657670	PRJNA624020	44.29	83.01	Li et al., 20202
	Chinese Merino Sheep (fine wool)	MFW	Improved sheep	Central and East Asia	China	MFW160	SAMN14590257	20.4936	SRR11657677	PRJNA624020	44.29	83.01	Li et al., 20202
	Chinese Merino Sheep (fine wool)	MFW	Improved sheep	Central and East Asia	China	MFW161	SAMN14590258	22.3467	SRR11657676	PRJNA624020	44.29	83.01	Li et al., 20202
	Chinese Merino Sheep (fine wool)	MFW	Improved sheep	Central and East Asia	China	MFW163	SAMN14590259	17.4508	SRR11657675	PRJNA624020	44.29	83.01	Li et al., 20202
	Chinese Merino Sheep (fine wool)	MFW	Improved sheep	Central and East Asia	China	MFW164	SAMN14590260	21.5884	SRR11657674	PRJNA624020	44.29	83.01	Li et al., 20202
	Chinese Merino Sheep (fine wool)	MFW	Improved sheep	Central and East Asia	China	MFW165	SAMN14590261	21.2877	SRR11657673	PRJNA624020	44.29	83.01	Li et al., 20202
	Chinese Merino Sheep (fine wool)	MFW	Improved sheep	Central and East Asia	China	MFW167	SAMN14590262	23.6941	SRR11657672	PRJNA624020	44.29	83.01	Li et al., 20202
	Chinese Merino Sheep (fine wool)	MFW	Improved sheep	Central and East Asia	China	MFW169	SAMN14590263	24.6341	SRR11657671	PRJNA624020	44.29	83.01	Li et al., 20202
	Chinese Merino sheep (super fine wool)	MSF	Improved sheep	Central and East Asia	China	MSF173	SAMN14590265	21.6268	SRR11657668	PRJNA624020	44.29	83.01	Li et al., 20202
	Chinese Merino sheep (super fine wool)	MSF	Improved sheep	Central and East Asia	China	MSF177	SAMN14590269	20.8767	SRR11657664	PRJNA624020	44.29	83.01	Li et al., 20202
	Chinese Merino sheep (super fine wool)	MSF	Improved sheep	Central and East Asia	China	MSF181	SAMN14590271	25.8282	SRR11657662	PRJNA624020	44.29	83.01	Li et al., 20202
	Chinese Merino Sheep (super fine wool)	MSF	Improved sheep	Central and East Asia	China	MSF174	SAMN14590266	23.944	SRR11657667	PRJNA624020	44.29	83.01	Li et al., 20202
	Chinese Merino Sheep (super fine wool)	MSF	Improved sheep	Central and East Asia	China	MSF175	SAMN14590267	18.8273	SRR11657666	PRJNA624020	44.29	83.01	Li et al., 20202
	Chinese Merino Sheep (super fine wool)	MSF	Improved sheep	Central and East Asia	China	MSF176	SAMN14590268	17.6909	SRR11657665	PRJNA624020	44.29	83.01	Li et al., 20202
	Chinese Merino Sheep (super fine wool)	MSF	Improved sheep	Central and East Asia	China	MSF180	SAMN14590270	20.2938	SRR11657663	PRJNA624020	44.29	83.01	Li et al., 20202
	Chinese Merino Sheep (super fine wool)	MSF	Improved sheep	Central and East Asia	China	MSF184	SAMN14590272	20.731	SRR11657661	PRJNA624020	44.29	83.01	Li et al., 20202
	Chinese Merino Sheep (super fine wool)	MSF	Improved sheep	Central and East Asia	China	MSF186	SAMN14590273	21.0742	SRR11657660	PRJNA624020	44.29	83.01	Li et al., 20202
	Chinese Merino Sheep (super fine wool)	MSF	Improved sheep	Central and East Asia	China	MSF190	SAMN14590274	19.3125	SRR11657659	PRJNA624020	44.29	83.01	Li et al., 20202
	Waggir Sheep	WGR	Native sheep	Central and East Asia	China	2N	SAMN14590358	20.7405	SRR11657598	PRJNA624020	34.56	69.21	Li et al., 20202
	Waggir Sheep	WGR	Native sheep	Central and East Asia	China	5N	SAMN14590360	23.7202	SRR11657596	PRJNA624020	34.56	69.21	Li et al., 20202
	Waggir Sheep	WGR	Native sheep	Central and East Asia	China	6N	SAMN14590361	20.1818	SRR11657615	PRJNA624020	34.56	69.21	Li et al., 20202
	Waggir Sheep	WGR	Native sheep	Central and East Asia	China	1N	SAMN14590357	21.825	SRR11657599	PRJNA624020	34.56	69.21	Li et al., 20202
	Waggir Sheep	WGR	Native sheep	Central and East Asia	China	3N	SAMN14590359	24.0461	SRR11657597	PRJNA624020	34.56	69.21	Li et al., 20202
	Waggir Sheep	WGR	Native sheep	Central and East Asia	China	7N	SAMN14590362	22.3099	SRR11657616	PRJNA624020	34.56	69.21	Li et al., 20202
	Waggir Sheep	WGR	Native sheep	Central and East Asia	China	8N	SAMN14590363	22.9355	SRR11657617	PRJNA624020	34.56	69.21	Li et al., 20202
	Waggir Sheep	WGR	Native sheep	Central and East Asia	China	9N	SAMN14590364	24.2629	SRR11657618	PRJNA624020	34.56	69.21	Li et al., 20202
	Waggir Sheep	WGR	Native sheep	Central and East Asia	China	10	SAMN14590365	21.7971	SRR11657594	PRJNA624020	34.56	69.21	Li et al., 20202
	Waggir Sheep	WGR	Native sheep	Central and East Asia	China	11N	SAMN14590366	23.0316	SRR11657619	PRJNA624020	34.56	69.21	Li et al., 20202
	Gala Sheep	GALA	Native sheep	Central and East Asia	Azerbaijian	GALA7	NA	15.6132	NA	NA	40.51	47.65	Lv et al., 20223
	Mazekh Sheep	MAZ	Native sheep	Central and East Asia	Azerbaijian	MAZ10	SAMN14590379	16.7793	SRR11657626	PRJNA624020	40.58	46.33	Li et al., 20202
	Azerbaijian Mountain Merino Sheep	AZME	Improved sheep	Central and East Asia	Azerbaijian	AZME12	NA	16.6193	NA	NA	40.68	46.35	Lv et al., 20223
	Azerbaijian Mountain Merino Sheep	AZME	Improved sheep	Central and East Asia	Azerbaijian	AZME15	NA	16.4233	NA	NA	40.68	46.35	Lv et al., 20223
	Bozakh Sheep	BOZ	Improved sheep	Central and East Asia	Azerbaijian	BOZ2	SAMN15517490	15.7154	SRR12396975	PRJNA645671	40.53	46.02	Deng et al., 20204
	Bozakh Sheep	BOZ	Improved sheep	Central and East Asia	Azerbaijian	BOZ6	SAMN15517491	15.0789	SRR12396974	PRJNA645671	40.53	46.02	Deng et al., 20204
	Kazakh Arkhar-Merino Sheep	ARME	Improved sheep	Central and East Asia	Kazakhstan	ARME3156	NA	17.3292	NA	NA	43.45	77.04	Lv et al., 20223
	Kazakh Arkhar-Merino Sheep	ARME	Improved sheep	Central and East Asia	Kazakhstan	ARME3166	NA	16.8281	NA	NA	43.45	77.04	Lv et al., 20223
	Kazakh Arkhar-Merino Sheep	ARME	Improved sheep	Central and East Asia	Kazakhstan	ARME3170	NA	16.1472	NA	NA	43.45	77.04	Lv et al., 20223
	Degeres Mutton-Wool Sheep	DEG	Improved sheep	Central and East Asia	Kazakhstan	DEG-3004A	SAMN15517517	16.1799	SRR12397018	PRJNA645671	43.27	76.81	Deng et al., 20204
	Degeres Mutton-Wool Sheep	DEG	Improved sheep	Central and East Asia	Kazakhstan	DEG-3007A	SAMN15517518	17.4594	SRR12397017	PRJNA645671	43.27	76.81	Deng et al., 20204
	Degeres Mutton-Wool Sheep	DEG	Improved sheep	Central and East Asia	Kazakhstan	DEG-3020	SAMN15517519	17.7944	SRR12397016	PRJNA645671	43.27	76.81	Deng et al., 20204
	Kazakh Finewool Sheep	KATO	Improved sheep	Central and East Asia	Kazakhstan	KATO3052	NA	18.1777	NA	NA	42.95	71.42	Lv et al., 20223
	Kazakh Finewool Sheep	KATO	Improved sheep	Central and East Asia	Kazakhstan	KATO3092	SAMN15517520	17.1436	SRR12397014	PRJNA645671	42.95	71.42	Deng et al., 20204
	Kazakh Finewool Sheep	KATO	Improved sheep	Central and East Asia	Kazakhstan	KATO3095	SAMN15517521	17.4069	SRR12397013	PRJNA645671	42.95	71.42	Deng et al., 20204
	Kazakh Edilbai Sheep	KAED	Improved sheep	Central and East Asia	Kazakhstan	KaEdil-3102	NA	17.6854	NA	NA	52.32	77.03	Lv et al., 20223
	Jaffna Local Sheep	JLS	Native sheep	South and Southeast Asia	Sri Lanka	Jaf03	NA	17.8947	NA	NA	9.66	80.03	Lv et al., 20223
	Jaffna Local Sheep	JLS	Native sheep	South and Southeast Asia	Sri Lanka	Jaf09	SAMN15517500	16.8308	SRR12396964	PRJNA645671	9.66	80.03	Deng et al., 20204
	Indonesia Thin-Tailed Sheep	ITT	Native sheep	South and Southeast Asia	Indonesia	INDO-121	NA	15.1136	NA	NA	-7.78	110.98	Lv et al., 20223
	Indonesia Thin-Tailed Sheep	ITT	Native sheep	South and Southeast Asia	Indonesia	INDO-19	NA	16.3474	NA	NA	-7.78	110.98	Lv et al., 20223
	Indonesia Thin-Tailed Sheep	ITT	Native sheep	South and Southeast Asia	Indonesia	INDO-30	NA	16.787	NA	NA	-7.78	110.98	Lv et al., 20223
	Kachi Sheep	KAC	Native sheep	South and Southeast Asia	Pakistan	Iran3840	NA	17.4657	NA	NA	25.21	67.34	Lv et al., 20223
	Kachi Sheep	KAC	Native sheep	South and Southeast Asia	Pakistan	Iran3841	NA	15.4906	NA	NA	25.21	67.34	Lv et al., 20223
	Kajli Sheep	KAJ	Native sheep	South and Southeast Asia	Pakistan	Iran4006	NA	15.432	NA	NA	32.63	74.29	Lv et al., 20223
	Kajli Sheep	KAJ	Native sheep	South and Southeast Asia	Pakistan	Iran4015	NA	17.8864	NA	NA	32.63	74.29	Lv et al., 20223
	Kajli Sheep	KAJ	Native sheep	South and Southeast Asia	Pakistan	Iran4017	NA	16.2178	NA	NA	32.63	74.29	Lv et al., 20223
	Karakul Sheep	KAR	Native sheep	South and Southeast Asia	Pakistan	Iran4263	NA	16.8734	NA	NA	35.69	71.66	Lv et al., 20223
	Karakul Sheep	KAR	Native sheep	South and Southeast Asia	Pakistan	Iran4265	SAMN14590386	16.565	SRR11657634	PRJNA624020	35.69	71.66	Li et al., 20202
	Karakul Sheep	KAR	Native sheep	South and Southeast Asia	Pakistan	Iran4270	SAMN15517496	17.2109	SRR12396969	PRJNA645671	35.69	71.66	Deng et al., 20204
	Thalli Sheep	THA	Native sheep	South and Southeast Asia	Pakistan	Iran5207	SAMN15517497	17.098	SRR12396968	PRJNA645671	30.09	71.34	Deng et al., 20204
	Thalli Sheep	THA	Native sheep	South and Southeast Asia	Pakistan	Iran5212	SAMN15517498	16.2706	SRR12396967	PRJNA645671	30.09	71.34	Deng et al., 20204
	Thalli Sheep	THA	Native sheep	South and Southeast Asia	Pakistan	Iran5218	NA	17.191	NA	NA	30.09	71.34	Lv et al., 20223
	Vembur Sheep	VEM	Native sheep	South and Southeast Asia	India	Iran42860	NA	18.7056	NA	NA	9.31	78.08	Lv et al., 20223
	Vembur Sheep	VEM	Native sheep	South and Southeast Asia	India	Iran42864	NA	18.1882	NA	NA	9.31	78.08	Lv et al., 20223
	Vembur Sheep	VEM	Native sheep	South and Southeast Asia	India	TV493	NA	15.2615	NA	NA	9.31	78.08	Lv et al., 20223
	Mecheri Sheep	MES	Native sheep	South and Southeast Asia	India	ME3872	NA	18.2288	NA	NA	11.84	77.94	Lv et al., 20223
	Mecheri Sheep	MES	Native sheep	South and Southeast Asia	India	ME442	NA	17.0639	NA	NA	11.84	77.94	Lv et al., 20223
	Mecheri Sheep	MES	Native sheep	South and Southeast Asia	India	ME97	NA	16.1498	NA	NA	11.84	77.94	Lv et al., 20223
	Madras Red Sheep	MRS	Native sheep	South and Southeast Asia	India	MR237	NA	16.304	NA	NA	12.97	80.17	Lv et al., 20223
	Madras Red Sheep	MRS	Native sheep	South and Southeast Asia	India	MR528	NA	15.8163	NA	NA	12.97	80.17	Lv et al., 20223
	Nellore Sheep	NES	Native sheep	South and Southeast Asia	India	NEL1	NA	18.8211	NA	NA	14.39	79.94	Lv et al., 20223
	Nellore Sheep	NES	Native sheep	South and Southeast Asia	India	NEL31	NA	16.3739	NA	NA	14.39	79.94	Lv et al., 20223
	Nellore Sheep	NES	Native sheep	South and Southeast Asia	India	NEL34RAM	SAMN15517499	18.549	SRR12396966	PRJNA645671	14.39	79.94	Deng et al., 20204
	Pattanam Sheep	PAS	Native sheep	South and Southeast Asia	India	PAT50	NA	18.6313	NA	NA	10.15	76.2	Lv et al., 20223
	Pattanam Sheep	PAS	Native sheep	South and Southeast Asia	India	PAT63	NA	17.5668	NA	NA	10.15	76.2	Lv et al., 20223
	Pattanam Sheep	PAS	Native sheep	South and Southeast Asia	India	PAT78	NA	16.7857	NA	NA	10.15	76.2	Lv et al., 20223
	Kilakarsal Sheep	KIL	Native sheep	South and Southeast Asia	India	TK250	NA	16.4199	NA	NA	11.39	76.63	Lv et al., 20223
	Kage Sheep	KAG	Native sheep	South and Southeast Asia	Nepal	N12	NA	16.8771	NA	NA	27.27	86.71	Lv et al., 20223
	Kage Sheep	KAG	Native sheep	South and Southeast Asia	Nepal	N23	SAMN15517492	16.5155	SRR12396973	PRJNA645671	27.27	86.71	Deng et al., 20204
	Kage Sheep	KAG	Native sheep	South and Southeast Asia	Nepal	N37	SAMN15517493	15.8535	SRR12396972	PRJNA645671	27.27	86.71	Deng et al., 20204
	Baruwal Sheep	BAS	Native sheep	South and Southeast Asia	Nepal	N18	NA	17.6496	NA	NA	28.87	83.18	Lv et al., 20223
	Baruwal Sheep	BAS	Native sheep	South and Southeast Asia	Nepal	N21	NA	16.2804	NA	NA	28.87	83.18	Lv et al., 20223
	Awassi Sheep	AWA	Native sheep	Middle_East	Iraq	AWA14	NA	15.5404	NA	NA	35.03	42.67	Lv et al., 20223
	Awassi Sheep	AWA	Native sheep	Middle_East	Iraq	AWA21	SAMN14590377	15.1115	SRR11657624	PRJNA624020	35.03	42.67	Li et al., 20202
	Hamdani Sheep	HAS	Native sheep	Middle_East	Iraq	HAM18	SAMN14590378	16.2877	SRR11657625	PRJNA624020	30.9	44.65	Li et al., 20202
	Hamdani Sheep	HAS	Native sheep	Middle_East	Iraq	HAM21	NA	15.1079	NA	NA	30.9	44.65	Lv et al., 20223
	Hamdani Sheep	HAS	Native sheep	Middle_East	Iraq	HAM290	NA	15.8352	NA	NA	30.9	44.65	Lv et al., 20223
	Grey-Shiraz Sheep	GSS	Native sheep	Middle_East	Iran	Iran104	SAMN15517503	15.3536	SRR12396961	PRJNA645671	29.62	52.53	Deng et al., 20204
	Grey-Shiraz Sheep	GSS	Native sheep	Middle_East	Iran	Iran112	SAMN15517608	15.892	SRR12396936	PRJNA645671	29.62	52.53	Lv et al., 20223
	Ghezel Sheep	GHE	Native sheep	Middle_East	Iran	Iran141	SAMN15517504	15.0697	SRR12396960	PRJNA645671	38.07	46.3	Deng et al., 20204
	Ghezel Sheep	GHE	Native sheep	Middle_East	Iran	Iran146	SAMN15517505	15.4471	SRR12396959	PRJNA645671	38.07	46.3	Deng et al., 20204
	Ghezel Sheep	GHE	Native sheep	Middle_East	Iran	Iran152	SAMN14590381	15.2587	SRR11657628	PRJNA624020	38.07	46.3	Li et al., 20202
	Karakul Sheep	KAS	Native sheep	Middle_East	Iran	Iran166	SAMN15517609	15.8118	SRR12396935	PRJNA645671	36.55	61.16	Deng et al., 20204
	Karakul Sheep	KAS	Native sheep	Middle_East	Iran	Iran167	SAMN15517610	15.3632	SRR12396933	PRJNA645671	36.55	61.16	Deng et al., 20204
	Karakul Sheep	KAS	Native sheep	Middle_East	Iran	Iran168	SAMN15517611	16.4214	SRR12396932	PRJNA645671	36.55	61.16	Deng et al., 20204
	Afshari Sheep	AFH	Native sheep	Middle_East	Iran	Iran201	SAMN15517506	15.6721	SRR12396958	PRJNA645671	36.67	48.48	Deng et al., 20204
	Afshari Sheep	AFH	Native sheep	Middle_East	Iran	Iran202	SAMN14590382	16.1925	SRR11657629	PRJNA624020	36.67	48.48	Li et al., 20202
	Afshari Sheep	AFH	Native sheep	Middle_East	Iran	Iran203	SAMN15517508	16.3713	SRR12396956	PRJNA645671	36.67	48.48	Deng et al., 20204
	Shal Sheep	SHA	Native sheep	Middle_East	Iran	Iran226	SAMN15517509	15.4713	SRR12396955	PRJNA645671	36.27	50	Deng et al., 20204
	Shal Sheep	SHA	Native sheep	Middle_East	Iran	Iran229	SAMN14590383	19.3296	SRR11657630	PRJNA624020	36.27	50	Li et al., 20202
	Baluchi Sheep	BAL	Native sheep	Middle_East	Iran	Iran246	SAMN15517607	16.1339	SRR12396937	PRJNA645671	27.58	58.94	Deng et al., 20204
	Moghani Sheep	MOH	Native sheep	Middle_East	Iran	MOG292	SAMN15517515	15.5476	SRR12397020	PRJNA645671	39.09	47.45	Deng et al., 20204
	Moghani Sheep	MOH	Native sheep	Middle_East	Iran	MOG382	SAMN15517516	15.3504	SRR12397019	PRJNA645671	39.09	47.45	Deng et al., 20204
	Dagestan Mountain Merino Sheep	DAME	Improved sheep	Europe	Russia	DAME-11	SAMN15517579	16.7966	SRR12396896	PRJNA645671	43.6	46.77	Deng et al., 20204
	Dagestan Mountain Merino Sheep	DAME	Improved sheep	Europe	Russia	DAME-16	NA	15.934	NA	NA	43.6	46.77	Lv et al., 20223
	Dagestan Mountain Merino Sheep	DAME	Improved sheep	Europe	Russia	DAME-3	NA	15.3918	NA	NA	43.6	46.77	Lv et al., 20223
	Kuibyshev Sheep	KUIB	Improved sheep	Europe	Russia	KUIB1	SAMN15517580	15.3659	SRR12396894	PRJNA645671	52.84	49.02	Deng et al., 20204
	Kuibyshev Sheep	KUIB	Improved sheep	Europe	Russia	KUIB5	SAMN15517582	15.6239	SRR12396892	PRJNA645671	52.84	49.02	Deng et al., 20204
	Transbaikal Finewool Sheep	ZAB	Improved sheep	Europe	Russia	ZAB-16	SAMN15517480	16.6974	SRR12396986	PRJNA645671	50.98	105.8	Deng et al., 20204
	Transbaikal Finewool Sheep	ZAB	Improved sheep	Europe	Russia	ZAB-21	SAMN15517481	17.5255	SRR12396985	PRJNA645671	50.98	105.8	Deng et al., 20204
	Transbaikal Finewool Sheep	ZAB	Improved sheep	Europe	Russia	ZAB-9	SAMN15517482	16.1117	SRR12396984	PRJNA645671	50.98	105.8	Deng et al., 20204
	Russian Edilbai Sheep	RED	Improved sheep	Europe	Russia	1E	NA	16.5039	NA	NA	45.25	45.82	Lv et al., 20223
	Russian Edilbai Sheep	RED	Improved sheep	Europe	Russia	18E	NA	16.7169	NA	NA	45.25	45.82	Lv et al., 20223
	Russian Edilbai Sheep	RED	Improved sheep	Europe	Russia	19E	NA	16.5206	NA	NA	45.25	45.82	Lv et al., 20223
	Baidarak Sheep	BAJ	Native sheep	Europe	Russia	BAJ14	SAMN15517477	16.5342	SRR12396918	PRJNA645671	50.85	105.44	Deng et al., 20204
	Baidarak Sheep	BAJ	Native sheep	Europe	Russia	BAJ16	SAMN15517478	16.8637	SRR12396917	PRJNA645671	50.85	105.44	Deng et al., 20204
	Baidarak Sheep	BAJ	Native sheep	Europe	Russia	BAJ17	SAMN15517479	17.529	SRR12396916	PRJNA645671	50.85	105.44	Deng et al., 20204
	Romanov Sheep	ROM	Native sheep	Europe	Russia	R-04	NA	15.0878	NA	NA	61.52	105.32	Lv et al., 20223
	Romanov Sheep	ROM	Native sheep	Europe	Russia	R-08	NA	18.0682	NA	NA	61.52	105.32	Lv et al., 20223
	Romanov Sheep	ROM	Native sheep	Europe	Russia	R-09	SAMN15517583	17.1739	SRR12396891	PRJNA645671	61.52	105.32	Deng et al., 20204
	Finnsheep	FIN	Native sheep	Europe	Finland	FINN300	SAMN14590305	20.89	SRR11657552	PRJNA624020	64.71	27.29	Li et al., 20202
	Finnsheep	FIN	Native sheep	Europe	Finland	FINN303	SAMN14590306	20.7493	SRR11657551	PRJNA624020	64.71	27.29	Li et al., 20202
	Finnsheep	FIN	Native sheep	Europe	Finland	FINN304	SAMN14590307	20.008	SRR11657550	PRJNA624020	64.71	27.29	Li et al., 20202
	Finnsheep	FIN	Native sheep	Europe	Finland	FINN305	SAMN14590308	24.082	SRR11657549	PRJNA624020	64.71	27.29	Li et al., 20202
	Finnsheep	FIN	Native sheep	Europe	Finland	FINN306	SAMN14590309	19.3464	SRR11657548	PRJNA624020	64.71	27.29	Li et al., 20202
	Finnsheep	FIN	Native sheep	Europe	Finland	FINN307	SAMN14590310	22.9406	SRR11657547	PRJNA624020	64.71	27.29	Li et al., 20202
	Finnsheep	FIN	Native sheep	Europe	Finland	FINN313	SAMN14590311	22.786	SRR11657546	PRJNA624020	64.71	27.29	Li et al., 20202
	Finnsheep	FIN	Native sheep	Europe	Finland	FINN314	SAMN14590312	20.9022	SRR11657545	PRJNA624020	64.71	27.29	Li et al., 20202
	Finnsheep	FIN	Native sheep	Europe	Finland	FINN315	SAMN14590313	19.933	SRR11657544	PRJNA624020	64.71	27.29	Li et al., 20202
	Finnsheep	FIN	Native sheep	Europe	Finland	FINN317	SAMN14590314	22.365	SRR11657543	PRJNA624020	64.71	27.29	Li et al., 20202
	Ouessant	OUE	Native sheep	Europe	the Netherlands	Ouessant24802	SAMN14590318	19.276	SRR11657538	PRJNA624020	46.76	2.41	Li et al., 20202
	Ouessant	OUE	Native sheep	Europe	the Netherlands	Ouessant24946	SAMN14590319	19.0405	SRR11657537	PRJNA624020	46.76	2.41	Li et al., 20202
	Ouessant	OUE	Native sheep	Europe	the Netherlands	Ouessant24947	SAMN14590320	21.968	SRR11657536	PRJNA624020	46.76	2.41	Li et al., 20202
	Ouessant	OUE	Native sheep	Europe	the Netherlands	OUE0331	SAMN14590315	21.146	SRR11657541	PRJNA624020	46.76	2.41	Li et al., 20202
	Ouessant	OUE	Native sheep	Europe	the Netherlands	OUE81037	SAMN14590316	19.7087	SRR11657540	PRJNA624020	46.76	2.41	Li et al., 20202
	Ouessant	OUE	Native sheep	Europe	the Netherlands	OUE72647	SAMN14590317	21.1258	SRR11657539	PRJNA624020	46.76	2.41	Li et al., 20202
	Ouessant	OUE	Native sheep	Europe	the Netherlands	Ouessant24948	SAMN14590321	19.2157	SRR11657535	PRJNA624020	46.76	2.41	Li et al., 20202
	Ouessant	OUE	Native sheep	Europe	the Netherlands	Ouessant24949	SAMN14590322	19.5906	SRR11657722	PRJNA624020	46.76	2.41	Li et al., 20202
	Ouessant	OUE	Native sheep	Europe	the Netherlands	Ouessant24951	SAMN14590323	19.7704	SRR11657721	PRJNA624020	46.76	2.41	Li et al., 20202
	Ouessant	OUE	Native sheep	Europe	the Netherlands	Ouessant24953	SAMN14590324	20.2911	SRR11657720	PRJNA624020	46.76	2.41	Li et al., 20202
	Shetland	SHE	Native sheep	Europe	the Netherlands	Shetland23342	SAMN14590325	18.4087	SRR11657718	PRJNA624020	56.9	-4.08	Li et al., 20202
	Shetland	SHE	Native sheep	Europe	the Netherlands	Shetland23343	SAMN14590326	18.7275	SRR11657717	PRJNA624020	56.9	-4.08	Li et al., 20202
	Shetland	SHE	Native sheep	Europe	the Netherlands	Shetland23347	SAMN14590330	19.1106	SRR11657713	PRJNA624020	56.9	-4.08	Li et al., 20202
	Shetland	SHE	Native sheep	Europe	the Netherlands	Shetland23344	SAMN14590327	18.9429	SRR11657716	PRJNA624020	56.9	-4.08	Li et al., 20202
	Shetland	SHE	Native sheep	Europe	the Netherlands	Shetland23345	SAMN14590328	18.4324	SRR11657715	PRJNA624020	56.9	-4.08	Li et al., 20202
	Shetland	SHE	Native sheep	Europe	the Netherlands	Shetland23346	SAMN14590329	18.694	SRR11657714	PRJNA624020	56.9	-4.08	Li et al., 20202
	Shetland	SHE	Native sheep	Europe	the Netherlands	Shetland23354	SAMN14590331	18.5677	SRR11657712	PRJNA624020	56.9	-4.08	Li et al., 20202
	Solognote	SOL	Native sheep	Europe	the Netherlands	Solognote24727	SAMN14590332	19.5853	SRR11657711	PRJNA624020	45.46	2.25	Li et al., 20202
	Solognote	SOL	Native sheep	Europe	the Netherlands	Solognote24728	SAMN14590333	19.7446	SRR11657710	PRJNA624020	45.46	2.25	Li et al., 20202
	Solognote	SOL	Native sheep	Europe	the Netherlands	Solognote24729	SAMN14590334	21.5902	SRR11657709	PRJNA624020	45.46	2.25	Li et al., 20202
	Solognote	SOL	Native sheep	Europe	the Netherlands	Solognote24730	SAMN14590335	20.4862	SRR11657707	PRJNA624020	45.46	2.25	Li et al., 20202
	Solognote	SOL	Native sheep	Europe	the Netherlands	Solognote24731	SAMN14590336	19.9255	SRR11657706	PRJNA624020	45.46	2.25	Li et al., 20202
	Solognote	SOL	Native sheep	Europe	the Netherlands	Solognote24732	SAMN14590337	19.5163	SRR11657705	PRJNA624020	45.46	2.25	Li et al., 20202
	Solognote	SOL	Native sheep	Europe	the Netherlands	Solognote24733	SAMN14590338	19.8063	SRR11657704	PRJNA624020	45.46	2.25	Li et al., 20202
	Solognote	SOL	Native sheep	Europe	the Netherlands	Solognote24734	SAMN14590339	20.0987	SRR11657703	PRJNA624020	45.46	2.25	Li et al., 20202
	Solognote	SOL	Native sheep	Europe	the Netherlands	Solognote24735	SAMN14590340	20.1717	SRR11657702	PRJNA624020	45.46	2.25	Li et al., 20202
	Solognote	SOL	Native sheep	Europe	the Netherlands	Solognote24736	SAMN14590341	19.9684	SRR11657701	PRJNA624020	45.46	2.25	Li et al., 20202
	Drente Heathen	DRS	Native sheep	Europe	the Netherlands	DR1	SAMN14590352	16.2494	SRR11657606	PRJNA624020	52.13	5.29	Li et al., 20202
	Drente Heathen	DRS	Native sheep	Europe	the Netherlands	DR2	SAMN14590353	19.5998	SRR11657605	PRJNA624020	52.13	5.29	Li et al., 20202
	Drente Heathen	DRS	Native sheep	Europe	the Netherlands	DR3	SAMN14590354	19.1432	SRR11657604	PRJNA624020	52.13	5.29	Li et al., 20202
	Drente Heathen	DRS	Native sheep	Europe	the Netherlands	DR4	SAMN14590355	20.3316	SRR11657601	PRJNA624020	52.13	5.29	Li et al., 20202
	Drente Heathen	DRS	Native sheep	Europe	the Netherlands	DR5	SAMN14590356	18.7683	SRR11657600	PRJNA624020	52.13	5.29	Li et al., 20202
	Altamurana Sheep	ALT	Native sheep	Europe	Italy	ALT6	NA	16.3789	NA	NA	41.26	16.26	Lv et al., 20223
	Altamurana Sheep	ALT	Native sheep	Europe	Italy	ALT8	SAMN15517572	19.6299	SRR12396903	PRJNA645671	41.26	16.26	Deng et al., 20204
	Altamurana Sheep	ALT	Native sheep	Europe	Italy	ALT9	SAMN15517573	17.0604	SRR12396902	PRJNA645671	41.26	16.26	Deng et al., 2020
	Leccese Sheep	LEC	Native sheep	Europe	Italy	LEC10	NA	18.2117	NA	NA	40.48	18.22	Lv et al., 20223
	Leccese Sheep	LEC	Native sheep	Europe	Italy	LEC12	SAMN15517574	17.174	SRR12396901	PRJNA645671	40.48	18.22	Deng et al., 20204
	Leccese Sheep	LEC	Native sheep	Europe	Italy	LEC9	SAMN15517575	18.8055	SRR12396900	PRJNA645671	40.48	18.22	Deng et al., 20204
	Rhoen Sheep	RHS	Native sheep	Europe	Germany	RH-2002-20	SAMN15517568	15.5508	SRR12396908	PRJNA645671	50.47	10.07	Deng et al., 20204
	Rhoen Sheep	RHS	Native sheep	Europe	Germany	RH-2002-27	SAMN15517569	16.7295	SRR12396907	PRJNA645671	50.47	10.07	Deng et al., 20204
	Rhoen Sheep	RHS	Native sheep	Europe	Germany	RH-2002-2	SAMN15517570	18.1804	SRR12396905	PRJNA645671	50.47	10.07	Deng et al., 20204
	Lleyn sheep	LIE	Native sheep	Europe	Wales	C5	NA	17.4878	NA	NA	52.88	-4.56	Lv et al., 20223
	Lleyn sheep	LIE	Native sheep	Europe	Wales	L28	NA	16.5221	NA	NA	52.88	-4.56	Lv et al., 20223
	Lleyn sheep	LIE	Native sheep	Europe	Wales	L92	NA	15.3159	NA	NA	52.88	-4.56	Lv et al., 20223
	Hebridean Sheep	HEB	Native sheep	Europe	Scotland	HB10	NA	18.28	NA	NA	57.05	-5.66	Lv et al., 20223
	Hebridean Sheep	HEB	Native sheep	Europe	Scotland	HB11	NA	18.111	NA	NA	57.05	-5.66	Lv et al., 20223
	Hebridean Sheep	HEB	Native sheep	Europe	Scotland	HB15	NA	16.0019	NA	NA	57.05	-5.66	Lv et al., 20223
	North Ronaldsay Sheep	NRS	Native sheep	Europe	Scotland	LH75	NA	16.2566	NA	NA	59.37	-2.42	Lv et al., 20223
	Ryelands Sheep	RYE	Native sheep	Europe	England	501	NA	16.9798	NA	NA	51.7	-2.79	Lv et al., 20223
	Ryelands Sheep	RYE	Native sheep	Europe	England	511	NA	17.3348	NA	NA	51.7	-2.79	Lv et al., 20223
	Ryelands Sheep	RYE	Native sheep	Europe	England	515	NA	17.6907	NA	NA	51.7	-2.79	Lv et al., 20223
	Welsh Mountain Sheep	WMS	Native sheep	Europe	Wales	WMT15	NA	15.5823	NA	NA	53.16	-3.49	Lv et al., 20223
	Welsh Mountain Sheep	WMS	Native sheep	Europe	Wales	WMT26	NA	17.18	NA	NA	53.16	-3.49	Lv et al., 20223
	Valachian Sheep	VAL	Native sheep	Europe	Czech Republic	V-06	NA	16.9039	NA	NA	49.82	15.47	Lv et al., 20223
	Valachian Sheep	VAL	Native sheep	Europe	Czech Republic	V-08	SAMN15517537	20.0776	SRR12396996	PRJNA645671	49.82	15.47	Deng et al., 20204
	Valachian Sheep	VAL	Native sheep	Europe	Czech Republic	V-09	SAMN15517538	15.1233	SRR12396995	PRJNA645671	49.82	15.47	Deng et al., 20204
	Zwartbles Sheep	ZWA	Native sheep	Europe	Netherlands	ZW-02	NA	15.6536	NA	NA	52.92	6.49	Lv et al., 20223
	Zwartbles Sheep	ZWA	Native sheep	Europe	Netherlands	ZW-11	SAMN15517545	15.2622	SRR12396879	PRJNA645671	52.92	6.49	Deng et al., 20204
	Zwartbles Sheep	ZWA	Native sheep	Europe	Netherlands	ZW-12	NA	15.7965	NA	NA	52.92	6.49	Lv et al., 20223
	Swedish Finewool Sheep	SFS	Native sheep	Europe	Sweden	OAR481	NA	16.5983	NA	NA	59.08	16.34	Lv et al., 20223
	Swedish Finewool Sheep	SFS	Native sheep	Europe	Sweden	OAR488	NA	16.221	NA	NA	59.08	16.34	Lv et al., 20223
	Swedish Finewool Sheep	SFS	Native sheep	Europe	Sweden	OAR496	NA	16.2465	NA	NA	59.08	16.34	Lv et al., 20223
	Svärdsjö Sheep	SVS	Native sheep	Europe	Sweden	OAR682	NA	15.481	NA	NA	60.74	15.91	Lv et al., 20223
	Svärdsjö Sheep	SVS	Native sheep	Europe	Sweden	OAR686	SAMN15517615	16.0041	SRR12396928	PRJNA645671	60.74	15.91	Deng et al., 20204
	Svärdsjö Sheep	SVS	Native sheep	Europe	Sweden	OAR941	SAMN15517616	16.4554	SRR12396927	PRJNA645671	60.74	15.91	Deng et al., 20204
	Helsinge Sheep	HEL	Native sheep	Europe	Sweden	OAR692	SAMN15517558	16.0804	SRR12396865	PRJNA645671	63.54	18.28	Deng et al., 20204
	Helsinge Sheep	HEL	Native sheep	Europe	Sweden	OAR904	NA	16.5463	NA	NA	63.54	18.28	Lv et al., 20223
	Icelandic Leader Sheep	ILS	Native sheep	Europe	Iceland	Oa074	NA	15.7666	NA	NA	65.27	-16.02	Lv et al., 20223
	Icelandic Leader Sheep	ILS	Native sheep	Europe	Iceland	Oa075	NA	16.9938	NA	NA	65.27	-16.02	Lv et al., 20223
	Icelandic Leader Sheep	ILS	Native sheep	Europe	Iceland	Oa076	NA	16.59	NA	NA	65.27	-16.02	Lv et al., 20223
	Icelandic Sheep	ICS	Native sheep	Europe	Iceland	Oa174	NA	15.808	NA	NA	64.96	-19.02	Lv et al., 20223
	Icelandic Sheep	ICS	Native sheep	Europe	Iceland	Oa187	NA	17.3242	NA	NA	64.96	-19.02	Lv et al., 20223
	Icelandic Sheep	ICS	Native sheep	Europe	Iceland	Oa197	NA	17.3371	NA	NA	64.96	-19.02	Lv et al., 20223
	Dalmatian Sheep	DAS	Native sheep	Europe	Croatia	SO118	SAMN15517562	16.5081	SRR12396914	PRJNA645671	43.75	15.98	Deng et al., 20204
	Dalmatian Sheep	DAS	Native sheep	Europe	Croatia	SO86	SAMN15517563	17.1261	SRR12396913	PRJNA645671	43.75	15.98	Deng et al., 20204
	Dalmatian Sheep	DAS	Native sheep	Europe	Croatia	ZO104	SAMN15517564	16.9237	SRR12396912	PRJNA645671	43.75	15.98	Deng et al., 20204
	Xisqueta Sheep	XIS	Native sheep	Europe	Spain	Xis1472	SAMN15517621	15.8544	SRR12396921	PRJNA645671	40.38	-2.32	Deng et al., 20204
	Xisqueta Sheep	XIS	Native sheep	Europe	Spain	Xis1474	NA	18.296	NA	NA	40.38	-2.32	Lv et al., 20223
	Xisqueta Sheep	XIS	Native sheep	Europe	Spain	Xis1539	NA	15.8409	NA	NA	40.38	-2.32	Lv et al., 20223
	Old Spælsau Sheep	OSP	Native sheep	Europe	Norway	NOS452	SAMN15517549	16.7365	SRR12396875	PRJNA645671	60.27	6.76	Deng et al., 20204
	Old Spælsau Sheep	OSP	Native sheep	Europe	Norway	NOS453	SAMN15517550	15.7891	SRR12396873	PRJNA645671	60.27	6.76	Deng et al., 20204
	Feral Sheep	FSS	Native sheep	Europe	Norway	NOS463	SAMN15517553	16.4753	SRR12396870	PRJNA645671	62.09	5.79	Deng et al., 20204
	Feral Sheep	FSS	Native sheep	Europe	Norway	NOS001	SAMN15517554	15.3706	SRR12396869	PRJNA645671	62.09	5.79	Deng et al., 20204
	Norwegian White Sheep	NWS	Native sheep	Europe	Norway	NW60	SAMN15517557	16.2403	SRR12396866	PRJNA645671	66.84	16.52	Deng et al., 20204
	Grey Tronder Sheep	GTS	Improved sheep	Europe	Norway	NOS101	NA	16.1251	NA	NA	63.61	11.06	Lv et al., 20223
	Grey Tronder Sheep	GTS	Improved sheep	Europe	Norway	NOS105	NA	15.7826	NA	NA	63.61	11.06	Lv et al., 20223
	Grey Tronder Sheep	GTS	Improved sheep	Europe	Norway	NOS477	SAMN15517551	15.1319	SRR12396872	PRJNA645671	63.61	11.06	Deng et al., 20204
	Pramenka Sheep	PRAM	Native sheep	Europe	Serbia	PRAM16	SAMN15517576	15.4082	SRR12396899	PRJNA645671	44.74	20.44	Deng et al., 20204
	Pramenka Sheep	PRAM	Native sheep	Europe	Serbia	PRAM7	SAMN15517577	16.3786	SRR12396898	PRJNA645671	44.74	20.44	Deng et al., 20204
	East Friesian Dairy Sheep	EFR	Improved sheep	Europe	China	EFR208	SAMN14590215	23.041	SRR11657476	PRJNA624020	51.1	10.28	Li et al., 20202
	East Friesian Dairy Sheep	EFR	Improved sheep	Europe	China	EFR212	SAMN14590216	20.0099	SRR11657477	PRJNA624020	51.1	10.28	Li et al., 20202
	East Friesian Dairy Sheep	EFR	Improved sheep	Europe	China	EFR213	SAMN14590217	21.5402	SRR11657478	PRJNA624020	51.1	10.28	Li et al., 20202
	East Friesian Dairy Sheep	EFR	Improved sheep	Europe	China	EFR215	SAMN14590218	20.0323	SRR11657479	PRJNA624020	51.1	10.28	Li et al., 20202
	East Friesian Dairy Sheep	EFR	Improved sheep	Europe	China	EFR216	SAMN14590219	21.2472	SRR11657480	PRJNA624020	51.1	10.28	Li et al., 20202
	East Friesian Dairy Sheep	EFR	Improved sheep	Europe	China	EFR219	SAMN14590220	19.1531	SRR11657481	PRJNA624020	51.1	10.28	Li et al., 20202
	East Friesian Dairy Sheep	EFR	Improved sheep	Europe	Germany	VF-02	SAMN14590221	20.1025	SRR11657482	PRJNA624020	/	/	Li et al., 20202
	East Friesian Dairy Sheep	EFR	Improved sheep	Europe	Germany	VF-06	SAMN14590222	19.4856	SRR11657483	PRJNA624020	/	/	Li et al., 20202
	East Friesian Dairy Sheep	EFR	Improved sheep	Europe	Germany	VF-10	SAMN14590223	22.5922	SRR11657484	PRJNA624020	/	/	Li et al., 20202
	East Friesian Dairy Sheep	EFR	Improved sheep	Europe	Germany	VF-12	SAMN14590224	20.4932	SRR11657485	PRJNA624020	/	/	Li et al., 20202
	Suffolk Sheep	SFK	Improved sheep	Europe	China	SFK193	SAMN14590275	19.6565	SRR11657657	PRJNA624020	52.28	-1.73	Li et al., 20202
	Suffolk Sheep	SFK	Improved sheep	Europe	China	SFK194	SAMN14590276	20.9092	SRR11657656	PRJNA624020	52.28	-1.73	Li et al., 20202
	Suffolk Sheep	SFK	Improved sheep	Europe	China	SFK198	SAMN14590279	20.187	SRR11657653	PRJNA624020	52.28	-1.73	Li et al., 20202
	Suffolk Sheep	SFK	Improved sheep	Europe	China	SFK195	SAMN14590277	22.4811	SRR11657655	PRJNA624020	52.28	-1.73	Li et al., 20202
	Suffolk Sheep	SFK	Improved sheep	Europe	China	SFK197	SAMN14590278	18.7978	SRR11657654	PRJNA624020	52.28	-1.73	Li et al., 20202
	Suffolk Sheep	SFK	Improved sheep	Europe	China	SFK201	SAMN14590280	22.5987	SRR11657652	PRJNA624020	52.28	-1.73	Li et al., 20202
	Suffolk Sheep	SFK	Improved sheep	Europe	China	SFK203	SAMN14590281	19.4807	SRR11657651	PRJNA624020	52.28	-1.73	Li et al., 20202
	Suffolk Sheep	SFK	Improved sheep	Europe	China	SFK204	SAMN14590282	18.5949	SRR11657650	PRJNA624020	52.28	-1.73	Li et al., 20202
	Suffolk Sheep	SFK	Improved sheep	Europe	China	SFK205	SAMN14590283	19.4349	SRR11657649	PRJNA624020	52.28	-1.73	Li et al., 20202
	Suffolk Sheep	SFK	Improved sheep	Europe	China	SFK206	SAMN14590284	18.9528	SRR11657648	PRJNA624020	52.28	-1.73	Li et al., 20202
	Gotland	GOT	Improved sheep	Europe	the Netherlands	Gotland24512	SAMN14590346	19.1856	SRR11657695	PRJNA624020	63.14	15.61	Li et al., 20202
	Gotland	GOT	Improved sheep	Europe	the Netherlands	Gotland24513	SAMN14590347	19.063	SRR11657694	PRJNA624020	63.14	15.61	Li et al., 20202
	Gotland	GOT	Improved sheep	Europe	the Netherlands	Gotland24514	SAMN14590348	19.2627	SRR11657693	PRJNA624020	63.14	15.61	Li et al., 20202
	Gotland	GOT	Improved sheep	Europe	the Netherlands	Gotland24506	SAMN14590342	19.8944	SRR11657700	PRJNA624020	63.14	15.61	Li et al., 20202
	Gotland	GOT	Improved sheep	Europe	the Netherlands	Gotland24507	SAMN14590343	19.9531	SRR11657699	PRJNA624020	63.14	15.61	Li et al., 20202
	Gotland	GOT	Improved sheep	Europe	the Netherlands	Gotland24508	SAMN14590344	19.6938	SRR11657698	PRJNA624020	63.14	15.61	Li et al., 20202
	Gotland	GOT	Improved sheep	Europe	the Netherlands	Gotland24510	SAMN14590345	19.4683	SRR11657696	PRJNA624020	63.14	15.61	Li et al., 20202
	Gotland	GOT	Improved sheep	Europe	the Netherlands	Gotland24515	SAMN14590349	19.4128	SRR11657692	PRJNA624020	63.14	15.61	Li et al., 20202
	Gotland	GOT	Improved sheep	Europe	the Netherlands	Gotland24516	SAMN14590350	19.8	SRR11657691	PRJNA624020	63.14	15.61	Li et al., 20202
	Gotland	GOT	Improved sheep	Europe	the Netherlands	Gotland24517	SAMN14590351	19.8768	SRR11657690	PRJNA624020	63.14	15.61	Li et al., 20202
	Mountain Brown Sheep	BBS	Improved sheep	Europe	Germany	BBS-3534	NA	18.0807	NA	NA	47.57	11.03	Lv et al., 20223
	Mountain Brown Sheep	BBS	Improved sheep	Europe	Germany	BBS-3551	NA	15.5248	NA	NA	47.57	11.03	Lv et al., 20223
	Mountain Brown Sheep	BBS	Improved sheep	Europe	Germany	BBS-3554	SAMN15517620	16.5078	SRR12396922	PRJNA645671	47.57	11.03	Deng et al., 20204
	Bentheimer Landschaf Sheep	BENT	Improved sheep	Europe	Germany	BENT-3164	NA	18.4477	NA	NA	52.39	7.09	Lv et al., 20223
	Bentheimer Landschaf Sheep	BENT	Improved sheep	Europe	Germany	BENT-3261	NA	17.9507	NA	NA	52.39	7.09	Lv et al., 20223
	Bentheimer Landschaf Sheep	BENT	Improved sheep	Europe	Germany	BENT-3269	SAMN15517567	19.2794	SRR12396909	PRJNA645671	52.39	7.09	Deng et al., 20204
	Mountain White Sheep	WBS	Improved sheep	Europe	Germany	WBS-319	NA	18.0037	NA	NA	47.95	8.36	Lv et al., 20223
	Mountain White Sheep	WBS	Improved sheep	Europe	Germany	WBS-3556	SAMN15517571	18.0614	SRR12396904	PRJNA645671	47.95	8.36	Deng et al., 20204
	Mountain White Sheep	WBS	Improved sheep	Europe	Germany	WBS-3562	NA	18.1168	NA	NA	47.95	8.36	Lv et al., 20223
	Romney Sheep	ROS	Improved sheep	Europe	England	K-04	NA	16.8328	NA	NA	52.61	-1.67	Lv et al., 20223
	Romney Sheep	ROS	Improved sheep	Europe	England	K-07	SAMN15517540	16.2105	SRR12396992	PRJNA645671	52.61	-1.67	Deng et al., 20204
	Romney Sheep	ROS	Improved sheep	Europe	England	K-10	SAMN15517618	16.3508	SRR12396925	PRJNA645671	52.61	-1.67	Deng et al., 20204
	Hampshire Sheep	HAM	Improved sheep	Europe	England	H-03	NA	15.3623	NA	NA	51.11	-1.23	Lv et al., 20223
	Hampshire Sheep	HAM	Improved sheep	Europe	England	H-04	SAMN15517619	16.6505	SRR12396924	PRJNA645671	51.11	-1.23	Deng et al., 20204
	Oxford Down Sheep	OXD	Improved sheep	Europe	England	OD-10	NA	17.6091	NA	NA	52.9	-2.77	Lv et al., 20223
	Oxford Down Sheep	OXD	Improved sheep	Europe	England	OD-11	NA	17.115	NA	NA	52.9	-2.77	Lv et al., 20223
	Texel Sheep	TEX	Improved sheep	Europe	Netherlands	T-01	SAMN15517542	15.5323	SRR12396990	PRJNA645671	53.06	4.75	Deng et al., 20204
	Texel Sheep	TEX	Improved sheep	Europe	Netherlands	T-11	SAMN15517543	17.8389	SRR12396989	PRJNA645671	53.06	4.75	Deng et al., 20204
	Texel Sheep	TEX	Improved sheep	Europe	Netherlands	T-02	SAMN15517544	17.4944	SRR12396988	PRJNA645671	53.06	4.75	Deng et al., 20204
	Sumavska Sheep	SUM	Improved sheep	Europe	Czech Republic	S-04	SAMN15517539	17.7429	SRR12396994	PRJNA645671	49.64	17.87	Deng et al., 20204
	Sumavska Sheep	SUM	Improved sheep	Europe	Czech Republic	S-05	NA	16.501	NA	NA	49.64	17.87	Lv et al., 20223
	Sumavska Sheep	SUM	Improved sheep	Europe	Czech Republic	S-08	NA	20.0213	NA	NA	49.64	17.87	Lv et al., 20223
	Carpathian Mountain Sheep	MKS	Improved sheep	Europe	Ukraine	MK13	SAMN15517547	17.4639	SRR12396877	PRJNA645671	48.55	23.01	Deng et al., 20204
	Carpathian Mountain Sheep	MKS	Improved sheep	Europe	Ukraine	MK18	NA	16.3978	NA	NA	48.55	23.01	Lv et al., 20223
	Olkuska Sheep	OLS	Improved sheep	Europe	Poland	OL13	SAMN15517546	16.2218	SRR12396878	PRJNA645671	49.78	21.34	Deng et al., 20204
	Olkuska Sheep	OLS	Improved sheep	Europe	Poland	OL14	NA	18.8643	NA	NA	49.78	21.34	Lv et al., 20223
	Olkuska Sheep	OLS	Improved sheep	Europe	Poland	OL16	NA	15.9398	NA	NA	49.78	21.34	Lv et al., 20223
	Pag Island Sheep	PIS	Improved sheep	Europe	Croatia	POG14	SAMN15517559	16.3242	SRR12396864	PRJNA645671	44.47	14.99	Deng et al., 20204
	Pag Island Sheep	PIS	Improved sheep	Europe	Croatia	POG24	SAMN15517560	16.6009	SRR12396860	PRJNA645671	44.47	14.99	Deng et al., 20204
	Pag Island Sheep	PIS	Improved sheep	Europe	Croatia	POG8	SAMN15517561	17.7423	SRR12396915	PRJNA645671	44.47	14.99	Deng et al., 20204
	Ripollesa Sheep	RIP	Improved sheep	Europe	Spain	Rip2447	NA	16.274	NA	NA	38.62	-5.82	Lv et al., 20223
	Ripollesa Sheep	RIP	Improved sheep	Europe	Spain	Rip2453	SAMN15517566	15.8568	SRR12396910	PRJNA645671	38.62	-5.82	Deng et al., 20204
	Morada Nova Sheep	MNR	Native sheep	Americas	Brazil	OMN214	NA	15.2602	NA	NA	-5.11	-38.37	Lv et al., 20223
	Morada Nova Sheep	MNR	Native sheep	Americas	Brazil	OMN215	NA	16.1821	NA	NA	-5.11	-38.37	Lv et al., 20223
	Brazilian Bergamasca Sheep	BER	Improved sheep	Americas	Brazil	OB-060	SAMN15517584	16.7953	SRR12396890	PRJNA645671	-20.48	-54.62	Deng et al., 20204
	Brazilian Bergamasca Sheep	BER	Improved sheep	Americas	Brazil	OB-072	SAMN15517585	17.1996	SRR12396889	PRJNA645671	-20.48	-54.62	Deng et al., 20204
	Brazilian Somali Sheep	SOM	Improved sheep	Americas	Brazil	OS-021	SAMN15517622	17.6264	SRR12396920	PRJNA645671	-3.75	-40.34	Deng et al., 20204
	Santa Inês Sheep	SIS	Improved sheep	Americas	Brazil	OSI1141	SAMN15517586	15.6043	SRR12396888	PRJNA645671	-10.81	-37.67	Deng et al., 20204
	Santa Inês Sheep	SIS	Improved sheep	Americas	Brazil	OSI1143	NA	16.2858	NA	NA	-10.81	-37.67	Lv et al., 20223
Goats
Capra pyrenaica	Iberian Ibex	IBEI	Wild goat	Europe	Spain	IBEI2	SAMN10736154	17.61	SRR8437785	PRJNA514886	/	/	Grossen et al., 20205
	Iberian Ibex	IBEI	Wild goat	Europe	Spain	IBEI3	SAMN10736153	27.29	SRR8437790	PRJNA514886	/	/	Grossen et al., 20205
	Iberian Ibex	IBEI	Wild goat	Europe	Spain	IBEI4	SAMN10736151	14.85	SRR8437787	PRJNA514886	/	/	Grossen et al., 20205
	Iberian Ibex	IBEI	Wild goat	Europe	Spain	IBEI5	SAMN10736152	14.84	SRR8437788	PRJNA514886	/	/	Grossen et al., 20205
Capra nubiana	Nubian Ibex	NUBI	Wild goat	Middle East	Egypt	NUBI1	SAMN10736155	16.83	SRR8437792	PRJNA514886	/	/	Grossen et al., 20205
	Nubian Ibex	NUBI	Wild goat	Middle East	Saudi Arabia	NUBI2	SAMN10736156	18.1	SRR8437789	PRJNA514886	/	/	Grossen et al., 20205
	Nubian Ibex	NUBI	Wild goat	Middle East	Pretoria	NUBI4	SAMN16674508	30.87	SRR12990712	PRJNA674751	/	/	Chebii et al., 20206
Capra ibex	Alpine Ibex	ALPI	Wild goat	Europe	Italy	ALPI1	SAMN10736124	17.21	SRR8437774	PRJNA514886	/	/	Grossen et al., 20205
	Alpine Ibex	ALPI	Wild goat	Europe	Switzerland	ALPI2	SAMN10736125	20.12	SRR8437775	PRJNA514886	/	/	Grossen et al., 20205
	Alpine Ibex	ALPI	Wild goat	Europe	Germany	ALPI3	SAMN10736126	21.82	SRR8437776	PRJNA514886	/	/	Grossen et al., 20205
	Alpine Ibex	ALPI	Wild goat	Europe	Switzerland	ALPI4	SAMN10736127	18.68	SRR8437777	PRJNA514886	/	/	Grossen et al., 20205
	Alpine Ibex	ALPI	Wild goat	Europe	Romania	ALPI5	SAMN10736122	16.72	SRR8437780	PRJNA514886	/	/	Grossen et al., 20205
	Alpine Ibex	ALPI	Wild goat	Europe	Finland	ALPI6	SAMN10736123	18.37	SRR8437781	PRJNA514886	/	/	Grossen et al., 20205
	Alpine Ibex	ALPI	Wild goat	Europe	Switzerland	ALPI7	SAMN10736128	17.34	SRR8437782	PRJNA514886	/	/	Grossen et al., 20205
	Alpine Ibex	ALPI	Wild goat	Europe	Switzerland	ALPI8	SAMN10736129	18.86	SRR8437783	PRJNA514886	/	/	Grossen et al., 20205
	Alpine Ibex	ALPI	Wild goat	Europe	Switzerland	ALPI9	SAMN10736150	17.17	SRR8437791	PRJNA514886	/	/	Grossen et al., 20205
	Alpine Ibex	ALPI	Wild goat	Europe	Italy	ALPI10	SAMN10736130	16.67	SRR8437793	PRJNA514886	45.4684	7.1474	Grossen et al., 20205
	Alpine Ibex	ALPI	Wild goat	Europe	Italy	ALPI11	SAMN10736131	16.48	SRR8437794	PRJNA514886	45.4644	7.1588	Grossen et al., 20205
	Alpine Ibex	ALPI	Wild goat	Europe	Italy	ALPI12	SAMN10736132	17.82	SRR8437795	PRJNA514886	45.5637	7.14	Grossen et al., 20205
	Alpine Ibex	ALPI	Wild goat	Europe	Italy	ALPI13	SAMN10736133	19	SRR8437796	PRJNA514886	45.5821	7.2262	Grossen et al., 20205
	Alpine Ibex	ALPI	Wild goat	Europe	Italy	ALPI14	SAMN10736134	16.27	SRR8437797	PRJNA514886	45.5746	7.2398	Grossen et al., 20205
	Alpine Ibex	ALPI	Wild goat	Europe	Italy	ALPI15	SAMN10736135	15.93	SRR8437798	PRJNA514886	45.5779	7.2333	Grossen et al., 20205
	Alpine Ibex	ALPI	Wild goat	Europe	Italy	ALPI16	SAMN10736136	20.13	SRR8437799	PRJNA514886	45.5779	7.2333	Grossen et al., 20205
	Alpine Ibex	ALPI	Wild goat	Europe	Switzerland	ALPI17	SAMN10736137	17.34	SRR8437800	PRJNA514886	/	/	Grossen et al., 20205
	Alpine Ibex	ALPI	Wild goat	Europe	Switzerland	ALPI18	SAMN10736138	18.05	SRR8437801	PRJNA514886	/	/	Grossen et al., 20205
	Alpine Ibex	ALPI	Wild goat	Europe	Switzerland	ALPI19	SAMN10736139	18.86	SRR8437802	PRJNA514886	/	/	Grossen et al., 20205
	Alpine Ibex	ALPI	Wild goat	Europe	Switzerland	ALPI20	SAMN10736149	19.08	SRR8437803	PRJNA514886	/	/	Grossen et al., 20205
	Alpine Ibex	ALPI	Wild goat	Europe	Switzerland	ALPI21	SAMN10736148	19.66	SRR8437804	PRJNA514886	/	/	Grossen et al., 20205
	Alpine Ibex	ALPI	Wild goat	Europe	Switzerland	ALPI22	SAMN10736145	17.98	SRR8437805	PRJNA514886	/	/	Grossen et al., 20205
	Alpine Ibex	ALPI	Wild goat	Europe	Switzerland	ALPI23	SAMN10736144	18.9	SRR8437806	PRJNA514886	/	/	Grossen et al., 20205
	Alpine Ibex	ALPI	Wild goat	Europe	Switzerland	ALPI24	SAMN10736147	19.76	SRR8437807	PRJNA514886	/	/	Grossen et al., 20205
	Alpine Ibex	ALPI	Wild goat	Europe	Switzerland	ALPI25	SAMN10736146	20.48	SRR8437808	PRJNA514886	/	/	Grossen et al., 20205
	Alpine Ibex	ALPI	Wild goat	Europe	Switzerland	ALPI26	SAMN10736141	17.5	SRR8437809	PRJNA514886	/	/	Grossen et al., 20205
	Alpine Ibex	ALPI	Wild goat	Europe	Switzerland	ALPI27	SAMN10736140	18.81	SRR8437810	PRJNA514886	/	/	Grossen et al., 20205
	Alpine Ibex	ALPI	Wild goat	Europe	Switzerland	ALPI28	SAMN10736143	19.8	SRR8437811	PRJNA514886	/	/	Grossen et al., 20205
	Alpine Ibex	ALPI	Wild goat	Europe	Switzerland	ALPI29	SAMN10736142	18.47	SRR8437812	PRJNA514886	/	/	Grossen et al., 20205
	Alpine Ibex	ALPI	Wild goat	Europe	Unknown	ALPI30	SAMN07156565	9.85	SRR5803190	PRJNA387635	/	/	Zheng et al., 20207
Capra sibirica	Siberian Ibex	SIBI	Wild goat	Central Asia	China	SIBI1	SAMN06233877	12.87	SRR5252279	PRJNA361447	/	/	Zheng et al., 20207
	Siberian Ibex	SIBI	Wild goat	Central Asia	China	SIBI2	SAMN06233877	10.27	SRR5258690	PRJNA361447	/	/	Zheng et al., 20207
	Siberian Ibex	SIBI	Wild goat	Central Asia	China	SIBI3	SAMN06233877	17.97	SRR5258691	PRJNA361447	/	/	Zheng et al., 20207
	Siberian Ibex	SIBI	Wild goat	Central Asia	China	SIBI4	SAMN06233877	9.51	SRR5258704	PRJNA361447	/	/	Zheng et al., 20207
	Siberian Ibex	SIBI	Wild goat	Central Asia	China	SIBI5	SAMN06233877	10.59	SRR5260678	PRJNA361447	/	/	Zheng et al., 20207
	Siberian Ibex	SIBI	Wild goat	Central Asia	China	SIBI6	SAMN06233877	8.15	SRR5260679	PRJNA361447	/	/	Zheng et al., 20207
	Siberian Ibex	SIBI	Wild goat	Central Asia	China	SIBI7	SAMN06233877	6.5	SRR5260680	PRJNA361447	/	/	Zheng et al., 20207
	Siberian Ibex	SIBI	Wild goat	Central Asia	China	SIBI8	SAMN06233877	6.65	SRR5260681	PRJNA361447	/	/	Zheng et al., 20207
	Siberian Ibex	SIBI	Wild goat	Central Asia	China	SIBI9	SAMN06233877	5.97	SRR5260684	PRJNA361447	/	/	Zheng et al., 20207
	Siberian Ibex	SIBI	Wild goat	Central Asia	China	SIBI10	SAMN06233877	27.07	SRR5260686	PRJNA361447	/	/	Zheng et al., 20207
	Siberian Ibex	SIBI	Wild goat	Central Asia	China	SIBI11	SAMN06233877	30.63	SRR5260690	PRJNA361447	/	/	Zheng et al., 20207
	Siberian Ibex	SIBI	Wild goat	Central Asia	China	SIBI12	SAMN06233877	19.96	SRR5260693	PRJNA361447	/	/	Zheng et al., 20207
	Siberian Ibex	SIBI	Wild goat	Central Asia	Kyrgyzstan	SIBI13	SAMN10736158	15.34	SRR8437786	PRJNA514886	/	/	Grossen et al., 20205
	Siberian Ibex	SIBI	Wild goat	Central Asia	Tajikistan	SIBI14	SAMN10736159	21.54	SRR8437784	PRJNA514886	/	/	Grossen et al., 20205
Capra falconeri	Markhor	MAR	Wild goat	Central Asia	Tajikistan	MAR1	SAMN10736157	41.06	SRR8437778	PRJNA514886	/	/	Grossen et al., 20205
	Markhor	MAR	Wild goat	Central Asia	Pakistan	MAR2	SAMN07594322	29.5	SRR6246089	PRJNA399234	/	/	Zhang et al., 20188
	Markhor	MAR	Wild goat	Central Asia	Pakistan	MAR3	SAMN07594321	30.91	SRR6246090	PRJNA399234	/	/	Zhang et al., 20188
Capra aegagrus	Bezoar	BEZ	Wild goat	Middle East	Pakistan	BEZ1	SAMN07594323	29.05	SRR6246088	PRJNA399234	30.12	67.01	Zhang et al., 20188
	Bezoar	BEZ	Wild goat	Middle East	Iran	BEZ2	SAMN07156477	10.56	SRR5803211	PRJNA387635	/	/	Zheng et al., 20207
	Bezoar	BEZ	Wild goat	Middle East	Unknown	BEZ3	SAMN03071857	16.56	SRR1576679	NA	/	/	NA
	Bezoar	BEZ	Wild goat	Middle East	Unknown	BEZ4	SAMN03071861	13.17	SRR1576683	NA	/	/	NA
	Bezoar	BEZ	Wild goat	Middle East	Unknown	BEZ5	SAMN03071868	10.57	SRR1576690	NA	/	/	NA
	Bezoar	BEZ	Wild goat	Middle East	Iran	BEZ6	SAMEA2395406	13.7	ERR470104	PRJEB3136	36.3664	50.6005	NA
	Bezoar	BEZ	Wild goat	Middle East	Iran	BEZ7	SAMEA2395408	13.12	ERR470106	PRJEB3136	36.5952	50.3524	NA
	Bezoar	BEZ	Wild goat	Middle East	Iran	BEZ8	SAMEA1966535	11.81	ERR340330	PRJEB3136	36.442	50.586	NA
	Bezoar	BEZ	Wild goat	Middle East	Iran	BEZ9	SAMEA2065224	11.41	ERR340331	PRJEB3136	37.16	48.39	NA
	Bezoar	BEZ	Wild goat	Middle East	Iran	BEZ10	SAMEA2065212	11.29	ERR340334	PRJEB3136	38.6255	45.1625	NA
	Bezoar	BEZ	Wild goat	Middle East	Iran	BEZ11	SAMEA2065226	10.93	ERR340338	PRJEB3136	36.6794	49.3689	NA
	Bezoar	BEZ	Wild goat	Middle East	Iran	BEZ12	SAMEA2065220	11.62	ERR340340	PRJEB3136	39.176	47.125	NA
	Bezoar	BEZ	Wild goat	Middle East	Iran	BEZ13	SAMEA2065213	10.81	ERR340344	PRJEB3136	39.158	46.694	NA
	Bezoar	BEZ	Wild goat	Middle East	Iran	BEZ14	SAMEA2065215	11.16	ERR340345	PRJEB3136	39.0774	46.9312	NA
	Bezoar	BEZ	Wild goat	Middle East	Iran	BEZ15	SAMEA2065218	12.17	ERR340347	PRJEB3136	39.35	47.47	NA
	Bezoar	BEZ	Wild goat	Middle East	Iran	BEZ16	SAMEA2065227	10.22	ERR340348	PRJEB3136	34.178	50.344	NA
	Bezoar	BEZ	Wild goat	Middle East	Iran	BEZ17	SAMEA2188056	11.66	ERR340426	PRJEB3136	39.157	47.125	NA
	Bezoar	BEZ	Wild goat	Middle East	Pakistan	BEZ18	SAMN07594324	34.54	SRR6246092	PRJNA399234	30.12	67.01	Zhang et al., 20188
Capra hircus	Hamedan Ecotype	HAE	Native goat	Middle East	Iran	HAE1	SAMN07156534	15.3	SRR5803219	PRJNA387635	32.4279	53.688	Zheng et al., 20207
	Pak-Angora Goat	PAK-ANG	Improved goat	South Asia	Pakistan	PAK-ANG1	SAMEA104419860	27.03	ERR2214949	PRJEB23815	30.3753	69.3451	Saif et al., 20219
	Jining Gray Goat	JIG	Native goat	East Asia	China	JIG1	SAMN14177806	17.68	SRR11176423	PRJNA608539	35.8617	104.195	Gao et al., 202010
	Daer Goat	DAE	Improved goat	East Asia	China	DAE1	SAMN14177805	16.13	SRR11176424	PRJNA608539	35.8617	104.195	Gao et al., 202010
	Macheng Black Goat	MAB	Native goat	East Asia	China	MAB1	SAMN14177802	15.21	SRR11176427	PRJNA608539	35.8617	104.195	Gao et al., 202010
	Matou Goat	MATO	Native goat	East Asia	China	MATO1	SAMN14177803	16.19	SRR11176426	PRJNA608539	32.9932	110.426	Gao et al., 202010
	Kamori Goat	KAM	Native goat	South Asia	Pakistan	KAM1	SAMEA104419869	27.04	ERR2214959	PRJEB23815	30.3753	69.3451	Saif et al., 20219
	Pahari Goat	PAH	Native goat	South Asia	Pakistan	PAH1	SAMEA104419877	27.08	ERR2214962	PRJEB23815	30.3753	69.3451	Saif et al., 20219
	Dera Din Panah Goat	DDP	Native goat	South Asia	Pakistan	DDP1	SAMEA104419868	26.53	ERR2214957	PRJEB23815	30.3753	69.3451	Saif et al., 20219
	Nachi Goat	NAC	Native goat	South Asia	Pakistan	NAC1	SAMEA104419870	25.01	ERR2214960	PRJEB23815	30.3753	69.3451	Saif et al., 20219
	Teddy Goat	TED	Native goat	South Asia	Pakistan	TED1	SAMEA104419875	27.35	ERR2214967	PRJEB23815	30.3753	69.3451	Saif et al., 20219
	Beetal Goat	BEE	Native goat	South Asia	Pakistan	BEE1	SAMEA104419863	28.99	ERR2214952	PRJEB23815	30.3753	69.3451	Saif et al., 20219
	Barbari Goat	BAR	Native goat	South Asia	Pakistan	BAR1	SAMEA104419862	24.68	ERR2214951	PRJEB23815	30.3753	69.3451	Saif et al., 20219
	Black Bengal Goat	BBG	Native goat	South Asia	Bangladesh	BBG1	SAMN11458493	33.35	SRR8928054	PRJNA533512	23.685	90.3563	NA
	Black Bengal Goat	BBG	Native goat	South Asia	Bangladesh	BBG2	SAMN10391846	34	SRR8182317	PRJNA504436	23.685	90.3563	Mollah et al., 201911
	Longlin Goat	LON	Native goat	East Asia	China	LON1	SAMN07156515	20.38	SRR5803163	PRJNA387635	35.8617	104.195	Zheng et al., 20207
	Longlin Goat	LON	Native goat	East Asia	China	LON2	SAMN07156514	15.1	SRR5803158	PRJNA387635	35.8617	104.195	Zheng et al., 20207
	Leizhou Goat	LEI	Native goat	East Asia	China	LEI1	SAMN07594319	30.21	SRR6246084	PRJNA399234	35.8617	104.195	Zhang et al., 20188
	Leizhou Goat	LEI	Native goat	East Asia	China	LEI2	SAMN07594318	31.3	SRR6246085	PRJNA399234	35.8617	104.195	Zhang et al., 20188
	Leizhou Goat	LEI	Native goat	East Asia	China	LEI3	SAMN07594320	33.84	SRR6246091	PRJNA399234	35.8617	104.195	Zhang et al., 20188
	Leizhou Goat	LEI	Native goat	East Asia	China	LEI4	SAMN07594316	30.84	SRR6246087	PRJNA399234	35.8617	104.195	Zhang et al., 20188
	Leizhou Goat	LEI	Native goat	East Asia	China	LEI5	SAMN07594317	31.47	SRR6246086	PRJNA399234	35.8617	104.195	Zhang et al., 20188
	Liaoning Cashmere Goat	LCG	Native goat	East Asia	China	LCG1	SAMN07594315	31.79	SRR6246093	PRJNA399234	35.8617	104.195	Zhang et al., 20188
	Liaoning Cashmere Goat	LCG	Native goat	East Asia	China	LCG2	SAMN07594312	31.22	SRR6246102	PRJNA399234	35.8617	104.195	Zhang et al., 20188
	Liaoning Cashmere Goat	LCG	Native goat	East Asia	China	LCG3	SAMN07594314	27.98	SRR6246094	PRJNA399234	35.8617	104.195	Zhang et al., 20188
	Liaoning Cashmere Goat	LCG	Native goat	East Asia	China	LCG4	SAMN07594313	33.28	SRR6246101	PRJNA399234	35.8617	104.195	Zhang et al., 20188
	Liaoning Cashmere Goat	LCG	Native goat	East Asia	China	LCG5	SAMN07594311	28.88	SRR6246099	PRJNA399234	35.8617	104.195	Zhang et al., 20188
	Cashmere Goat	CAS	Native goat	East Asia	China	CAS1	SAMN08167318	34.02	SRR6378100	PRJNA422206	35.8617	104.195	NA
	Cashmere Goat	CAS	Native goat	East Asia	China	CAS2	SAMN08167323	31.91	SRR6378099	PRJNA422206	35.8617	104.195	NA
	Cashmere Goat	CAS	Native goat	East Asia	China	CAS3	SAMN08167319	35.38	SRR6378103	PRJNA422206	35.8617	104.195	NA
	Cashmere Goat	CAS	Native goat	East Asia	China	CAS4	SAMN08167317	40.31	SRR6378101	PRJNA422206	35.8617	104.195	NA
	Cashmere Goat	CAS	Native goat	East Asia	China	CAS5	SAMN08167324	32.86	SRR6378098	PRJNA422206	35.8617	104.195	NA
	Cashmere Goat	CAS	Native goat	East Asia	China	CAS6	SAMN08167320	36.1	SRR6378102	PRJNA422206	35.8617	104.195	NA
	Cashmere Goat	CAS	Native goat	East Asia	China	CAS7	SAMN08167325	38.19	SRR6378095	PRJNA422206	35.8617	104.195	NA
	Cashmere Goat	CAS	Native goat	East Asia	China	CAS8	SAMN08167322	22.71	SRR6378096	PRJNA422206	35.8617	104.195	NA
	Cashmere Goat	CAS	Native goat	East Asia	China	CAS9	SAMN08167321	21.59	SRR6378097	PRJNA422206	35.8617	104.195	NA
	Cashmere Goat	CAS	Native goat	East Asia	China	CAS10	SAMN08167326	22.53	SRR6378094	PRJNA422206	35.8617	104.195	NA
	Cashmere Goat	CAS	Native goat	East Asia	China	CAS11	SAMN08167327	24.2	SRR6378093	PRJNA422206	35.8617	104.195	NA
	White Chanthangi Pashmina/Cashmere Goat	WCC	Native goat	East Asia	India	WCC1	SAMN09879100	38.92	SRR7739516	PRJNA487193	35.8617	104.195	NA
	African Dwarf Goat	ADG	Native goat	Africa	Switzerland	ADG1	SAMEA104419880	21.93	ERR2214969	PRJEB23815	46.8182	8.22751	Saif et al., 20219
	Local Population	LOC	Native goat	Africa	Morocco	LOC1	SAMEA2013064	15	ERR276219	PRJEB3134	34.3353	-3.05833	NA
	Local Population	LOC	Native goat	Africa	Morocco	LOC2	SAMEA2012750	15.4	ERR315506	PRJEB3134	29.5672	-8.51226	NA
	Local Population	LOC	Native goat	Africa	Morocco	LOC3	SAMEA2012704	15.41	ERR248918	PRJEB3134	29.5362	-9.5351	NA
	Local Population	LOC	Native goat	Africa	Morocco	LOC4	SAMEA2012758	15.01	ERR315503	PRJEB3134	29.6039	-8.08965	NA
	Local Population	LOC	Native goat	Africa	Morocco	LOC5	SAMEA2012698	15.31	ERR248931	PRJEB3134	29.0952	-10.1137	NA
	Modern Togolese Village Goat	MTV	Unknown	Africa	Togo	MTV1	SAMEA4609296	31.92	ERR2534444	PRJEB26011	/	/	Daly et al., 201812
	Boer Goat	BOE	Improved goat	Africa	Switzerland	BOE2	SAMEA104419866	25.87	ERR2214955	PRJEB23815	46.8182	8.22751	Saif et al., 20219
	Boer Goat	BOE	Improved goat	Africa	Switzerland	BOE3	SAMN16685859	16.11	SRR12997752	PRJNA310684	46.8182	8.22751	Becker et al., 201513; Menzi et al., 201614; Reber et al., 201515
	Boer Goat	BOE	Improved goat	Africa	Switzerland	BOE4	SAMN16685860	18.27	SRR12997751	PRJNA310684	46.8182	8.22751	Becker et al., 201513; Menzi et al., 201614; Reber et al., 201515
	Laoshan Dairy Goat	LAD	Improved goat	East Asia	China	LAD1	SAMN05161778	18.85	SRR3565904	PRJNA322364	35.8617	104.195	Zhang et al., 201816
	Laoshan Dairy Goat	LAD	Improved goat	East Asia	China	LAD2	SAMN05161777	19.19	SRR3565902	PRJNA322364	35.8617	104.195	Zhang et al., 201816
	Saanen Goat	SAN	Improved goat	Europe	China	SAN6	SAMN07594308	30.22	SRR6246100	PRJNA399234	34.7511	109.18	Zhang et al., 20188
	Saanen Goat	SAN	Improved goat	Europe	China	SAN7	SAMN07594307	30.05	SRR6246097	PRJNA399234	34.7511	109.18	Zhang et al., 20188
	Saanen Goat	SAN	Improved goat	Europe	China	SAN8	SAMN07594304	29.12	SRR6246096	PRJNA399234	34.7511	109.18	Zhang et al., 20188
	Saanen Goat	SAN	Improved goat	Europe	China	SAN9	SAMN07594306	33.73	SRR6246098	PRJNA399234	34.7511	109.18	Zhang et al., 20188
	Saanen Goat	SAN	Improved goat	Europe	China	SAN10	SAMN07594305	32.58	SRR6246095	PRJNA399234	34.7511	109.18	Zhang et al., 20188
	Modern Old Irish Goat (feral)	MOI	Unknown	Middle East	Iran	MOI1	SAMEA4609295	36.34	ERR2534443	PRJEB26011	/	/	Daly et al., 201812
	Saanen Goat	SAN	Improved goat	Europe	Switzerland	SAN12	SAMN14090046	15.68	SRR11076281	PRJNA310684	46.8182	8.22751	Becker et al., 201513; Menzi et al., 201614; Reber et al., 201515
	Saanen Goat	SAN	Improved goat	Europe	Switzerland	SAN13	SAMN14090053	18.96	SRR11076273	PRJNA310684	46.8182	8.22751	Becker et al., 201513; Menzi et al., 201614; Reber et al., 201515
	Saanen Goat	SAN	Improved goat	Europe	Switzerland	SAN14	SAMN14090054	21.47	SRR11076272	PRJNA310684	46.8182	8.22751	Becker et al., 201513; Menzi et al., 201614; Reber et al., 201515
	Saanen Goat	SAN	Improved goat	Europe	Switzerland	SAN15	SAMN14090047	16.22	SRR11076280	PRJNA310684	46.8182	8.22751	Becker et al., 201513; Menzi et al., 201614; Reber et al., 201515
	Saanen Goat	SAN	Improved goat	Europe	Switzerland	SAN16	SAMN14090055	19.17	SRR11076271	PRJNA310684	46.8182	8.22751	Becker et al., 201513; Menzi et al., 201614; Reber et al., 201515
	Saanen Goat	SAN	Improved goat	Europe	Switzerland	SAN17	SAMN14090048	21.57	SRR11076279	PRJNA310684	46.8182	8.22751	Becker et al., 201513; Menzi et al., 201614; Reber et al., 201515
	Saanen Goat	SAN	Improved goat	Europe	Switzerland	SAN18	SAMN14090044	18.54	SRR11076283	PRJNA310684	46.8182	8.22751	Becker et al., 201513; Menzi et al., 201614; Reber et al., 201515
	Saanen Goat	SAN	Improved goat	Europe	Switzerland	SAN19	SAMN14090050	18.69	SRR11076276	PRJNA310684	46.8182	8.22751	Becker et al., 201513; Menzi et al., 201614; Reber et al., 201515
	Saanen Goat	SAN	Improved goat	Europe	Switzerland	SAN20	SAMEA104419873	21.12	ERR2214964	PRJEB23815	46.8182	8.22751	Saif et al., 20219
	Grisons Striped Goat	GRS	Native goat	Europe	Switzerland	GRS1	SAMN10743863	16.85	SRR8442977	PRJNA310684	46.8182	8.22751	Becker et al., 201513; Menzi et al., 201614; Reber et al., 201515
	Grisons Striped Goat	GRS	Native goat	Europe	Switzerland	GRS2	SAMN10743864	32.4	SRR8442976	PRJNA310684	46.8182	8.22751	Becker et al., 201513; Menzi et al., 201614; Reber et al., 201515
	Grisons Striped Goat	GRS	Native goat	Europe	Switzerland	GRS3	SAMN10743862	19.93	SRR8442978	PRJNA310684	46.8182	8.22751	Becker et al., 201513; Menzi et al., 201614; Reber et al., 201515
	Grisons Striped Goat	GRS	Native goat	Europe	Switzerland	GRS4	SAMN10743880	23.72	SRR8442932	PRJNA310684	46.8182	8.22751	Becker et al., 201513; Menzi et al., 201614; Reber et al., 201515
	Grisons Striped Goat	GRS	Native goat	Europe	Switzerland	GRS5	SAMN10743881	30.87	SRR8442927	PRJNA310684	46.8182	8.22751	Becker et al., 201513; Menzi et al., 201614; Reber et al., 201515
	Grisons Striped Goat	GRS	Native goat	Europe	Switzerland	GRS6	SAMN10743869	28.36	SRR8442986	PRJNA310684	46.8182	8.22751	Becker et al., 201513; Menzi et al., 201614; Reber et al., 201515
	Grisons Striped Goat	GRS	Native goat	Europe	Switzerland	GRS7	SAMN10743865	22.56	SRR8442971	PRJNA310684	46.8182	8.22751	Becker et al., 201513; Menzi et al., 201614; Reber et al., 201515
	Grisons Striped Goat	GRS	Native goat	Europe	Switzerland	GRS8	SAMN10743872	22.8	SRR8442981	PRJNA310684	46.8182	8.22751	Becker et al., 201513; Menzi et al., 201614; Reber et al., 201515
	Grisons Striped Goat	GRS	Native goat	Europe	Switzerland	GRS9	SAMN10743871	19.86	SRR8442980	PRJNA310684	46.8182	8.22751	Becker et al., 201513; Menzi et al., 201614; Reber et al., 201515
	Grisons Striped Goat	GRS	Native goat	Europe	Switzerland	GRS10	SAMN10743861	18.93	SRR8442979	PRJNA310684	46.8182	8.22751	Becker et al., 201513; Menzi et al., 201614; Reber et al., 201515
	Grisons Striped Goat	GRS	Native goat	Europe	Switzerland	GRS11	SAMN10743877	24.92	SRR8442931	PRJNA310684	46.8182	8.22751	Becker et al., 201513; Menzi et al., 201614; Reber et al., 201515
	Grisons Striped Goat	GRS	Native goat	Europe	Switzerland	GRS12	SAMN10743866	23.42	SRR8442970	PRJNA310684	46.8182	8.22751	Becker et al., 201513; Menzi et al., 201614; Reber et al., 201515
	Grisons Striped Goat	GRS	Native goat	Europe	Switzerland	GRS13	SAMN10743868	22	SRR8442985	PRJNA310684	46.8182	8.22751	Becker et al., 201513; Menzi et al., 201614; Reber et al., 201515
	Grisons Striped Goat	GRS	Native goat	Europe	Switzerland	GRS14	SAMN10743867	31.58	SRR8442984	PRJNA310684	46.8182	8.22751	Becker et al., 201513; Menzi et al., 201614; Reber et al., 201515
	Grisons Striped Goat	GRS	Native goat	Europe	Switzerland	GRS15	SAMEA104419865	26.19	ERR2214954	PRJEB23815	46.8182	8.22751	Saif et al., 20219
	Appenzell Goat	APE	Native goat	Europe	Switzerland	APE1	SAMN10743852	20.6	SRR8442879	PRJNA310684	46.8182	8.22751	Becker et al., 201513; Menzi et al., 201614; Reber et al., 201515
	Appenzell Goat	APE	Native goat	Europe	Switzerland	APE2	SAMN10743860	19.14	SRR8442972	PRJNA310684	46.8182	8.22751	Becker et al., 201513; Menzi et al., 201614; Reber et al., 201515
	Appenzell Goat	APE	Native goat	Europe	Switzerland	APE3	SAMN10743856	21	SRR8442881	PRJNA310684	46.8182	8.22751	Becker et al., 201513; Menzi et al., 201614; Reber et al., 201515
	Appenzell Goat	APE	Native goat	Europe	Switzerland	APE4	SAMN10743851	23.78	SRR8442878	PRJNA310684	46.8182	8.22751	Becker et al., 201513; Menzi et al., 201614; Reber et al., 201515
	Appenzell Goat	APE	Native goat	Europe	Switzerland	APE5	SAMN10743845	17.96	SRR8442912	PRJNA310684	46.8182	8.22751	Becker et al., 201513; Menzi et al., 201614; Reber et al., 201515
	Appenzell Goat	APE	Native goat	Europe	Switzerland	APE6	SAMN10743855	25.69	SRR8442880	PRJNA310684	46.8182	8.22751	Becker et al., 201513; Menzi et al., 201614; Reber et al., 201515
	Appenzell Goat	APE	Native goat	Europe	Switzerland	APE7	SAMN10743837	18.94	SRR8442905	PRJNA310684	46.8182	8.22751	Becker et al., 201513; Menzi et al., 201614; Reber et al., 201515
	Appenzell Goat	APE	Native goat	Europe	Switzerland	APE8	SAMN10743850	21.96	SRR8442873	PRJNA310684	46.8182	8.22751	Becker et al., 201513; Menzi et al., 201614; Reber et al., 201515
	Appenzell Goat	APE	Native goat	Europe	Switzerland	APE9	SAMN10743854	29.73	SRR8442877	PRJNA310684	46.8182	8.22751	Becker et al., 201513; Menzi et al., 201614; Reber et al., 201515
	Appenzell Goat	APE	Native goat	Europe	Switzerland	APE10	SAMN10743853	25.09	SRR8442876	PRJNA310684	46.8182	8.22751	Becker et al., 201513; Menzi et al., 201614; Reber et al., 201515
	Appenzell Goat	APE	Native goat	Europe	Switzerland	APE11	SAMN10743858	27.05	SRR8442974	PRJNA310684	46.8182	8.22751	Becker et al., 201513; Menzi et al., 201614; Reber et al., 201515
	Appenzell Goat	APE	Native goat	Europe	Switzerland	APE12	SAMN10743849	22.13	SRR8442872	PRJNA310684	46.8182	8.22751	Becker et al., 201513; Menzi et al., 201614; Reber et al., 201515
	Appenzell Goat	APE	Native goat	Europe	Switzerland	APE13	SAMEA104419861	23.1	ERR2214950	PRJEB23815	46.8182	8.22751	Saif et al., 20219
	Toggenburg Goat	TOG	Improved goat	Europe	Switzerland	TOG6	SAMN12871772	16.4	SRR10201973	PRJNA310684	46.8182	8.22751	Becker et al., 201513; Menzi et al., 201614; Reber et al., 201515
	Toggenburg Goat	TOG	Improved goat	Europe	Switzerland	TOG7	SAMN12871774	15.76	SRR10201970	PRJNA310684	46.8182	8.22751	Becker et al., 201513; Menzi et al., 201614; Reber et al., 201515
	Toggenburg Goat	TOG	Improved goat	Europe	Switzerland	TOG8	SAMN12871792	26.16	SRR10201951	PRJNA310684	46.8182	8.22751	Becker et al., 201513; Menzi et al., 201614; Reber et al., 201515
	Toggenburg Goat	TOG	Improved goat	Europe	Switzerland	TOG9	SAMN12871779	19.83	SRR10201965	PRJNA310684	46.8182	8.22751	Becker et al., 201513; Menzi et al., 201614; Reber et al., 201515
	Toggenburg Goat	TOG	Improved goat	Europe	Switzerland	TOG10	SAMN12871783	21.93	SRR10201961	PRJNA310684	46.8182	8.22751	Becker et al., 201513; Menzi et al., 201614; Reber et al., 201515
	Toggenburg Goat	TOG	Improved goat	Europe	Switzerland	TOG11	SAMN12871771	18.18	SRR10201974	PRJNA310684	46.8182	8.22751	Becker et al., 201513; Menzi et al., 201614; Reber et al., 201515
	Toggenburg Goat	TOG	Improved goat	Europe	Switzerland	TOG12	SAMN12871785	18.39	SRR10201958	PRJNA310684	46.8182	8.22751	Becker et al., 201513; Menzi et al., 201614; Reber et al., 201515
	Toggenburg Goat	TOG	Improved goat	Europe	Switzerland	TOG13	SAMN12871787	18.81	SRR10201956	PRJNA310684	46.8182	8.22751	Becker et al., 201513; Menzi et al., 201614; Reber et al., 201515
	Toggenburg Goat	TOG	Improved goat	Europe	Switzerland	TOG14	SAMN12871784	19.96	SRR10201959	PRJNA310684	46.8182	8.22751	Becker et al., 201513; Menzi et al., 201614; Reber et al., 201515
	Toggenburg Goat	TOG	Improved goat	Europe	Switzerland	TOG15	SAMEA104419876	27.12	ERR2214966	PRJEB23815	46.8182	8.22751	Saif et al., 20219
	Toggenburg Goat	TOG	Improved goat	Europe	Switzerland	TOG16	SAMN12871782	19.26	SRR10201962	PRJNA310684	46.8182	8.22751	Becker et al., 201513; Menzi et al., 201614; Reber et al., 201515
	Toggenburg Goat	TOG	Improved goat	Europe	Switzerland	TOG17	SAMN12871776	17.28	SRR10201968	PRJNA310684	46.8182	8.22751	Becker et al., 201513; Menzi et al., 201614; Reber et al., 201515
	Toggenburg Goat	TOG	Improved goat	Europe	Switzerland	TOG18	SAMN12871773	16.13	SRR10201972	PRJNA310684	46.8182	8.22751	Becker et al., 201513; Menzi et al., 201614; Reber et al., 201515
	Toggenburg Goat	TOG	Improved goat	Europe	Switzerland	TOG19	SAMN12871791	20.17	SRR10201952	PRJNA310684	46.8182	8.22751	Becker et al., 201513; Menzi et al., 201614; Reber et al., 201515
	Toggenburg Goat	TOG	Improved goat	Europe	Switzerland	TOG20	SAMN12871788	16.13	SRR10201955	PRJNA310684	46.8182	8.22751	Becker et al., 201513; Menzi et al., 201614; Reber et al., 201515
	Toggenburg Goat	TOG	Improved goat	Europe	Switzerland	TOG21	SAMN12871786	15.91	SRR10201957	PRJNA310684	46.8182	8.22751	Becker et al., 201513; Menzi et al., 201614; Reber et al., 201515
	Toggenburg Goat	TOG	Improved goat	Europe	Switzerland	TOG22	SAMN12871789	19.26	SRR10201954	PRJNA310684	46.8182	8.22751	Becker et al., 201513; Menzi et al., 201614; Reber et al., 201515
	Booted Goat	BOT	Native goat	Europe	Switzerland	BOT1	SAMN10743919	19.63	SRR8442949	PRJNA310684	46.8182	8.22751	Becker et al., 201513; Menzi et al., 201614; Reber et al., 201515
	Booted Goat	BOT	Native goat	Europe	Switzerland	BOT2	SAMN10743915	17.73	SRR8442922	PRJNA310684	46.8182	8.22751	Becker et al., 201513; Menzi et al., 201614; Reber et al., 201515
	Booted Goat	BOT	Native goat	Europe	Switzerland	BOT3	SAMN10743931	25.21	SRR8442890	PRJNA310684	46.8182	8.22751	Becker et al., 201513; Menzi et al., 201614; Reber et al., 201515
	Booted Goat	BOT	Native goat	Europe	Switzerland	BOT4	SAMN10743912	15.85	SRR8442967	PRJNA310684	46.8182	8.22751	Becker et al., 201513; Menzi et al., 201614; Reber et al., 201515
	Booted Goat	BOT	Native goat	Europe	Switzerland	BOT5	SAMN10743929	35.1	SRR8442884	PRJNA310684	46.8182	8.22751	Becker et al., 201513; Menzi et al., 201614; Reber et al., 201515
	Booted Goat	BOT	Native goat	Europe	Switzerland	BOT6	SAMN10743910	18.5	SRR8442911	PRJNA310684	46.8182	8.22751	Becker et al., 201513; Menzi et al., 201614; Reber et al., 201515
	Booted Goat	BOT	Native goat	Europe	Switzerland	BOT7	SAMN10743924	19.3	SRR8442952	PRJNA310684	46.8182	8.22751	Becker et al., 201513; Menzi et al., 201614; Reber et al., 201515
	Booted Goat	BOT	Native goat	Europe	Switzerland	BOT8	SAMN10743923	17.23	SRR8442953	PRJNA310684	46.8182	8.22751	Becker et al., 201513; Menzi et al., 201614; Reber et al., 201515
	Booted Goat	BOT	Native goat	Europe	Switzerland	BOT9	SAMN10743921	17.11	SRR8442951	PRJNA310684	46.8182	8.22751	Becker et al., 201513; Menzi et al., 201614; Reber et al., 201515
	Booted Goat	BOT	Native goat	Europe	Switzerland	BOT10	SAMN10743922	16.26	SRR8442950	PRJNA310684	46.8182	8.22751	Becker et al., 201513; Menzi et al., 201614; Reber et al., 201515
	Booted Goat	BOT	Native goat	Europe	Switzerland	BOT11	SAMN10743928	21.55	SRR8442887	PRJNA310684	46.8182	8.22751	Becker et al., 201513; Menzi et al., 201614; Reber et al., 201515
	Booted Goat	BOT	Native goat	Europe	Switzerland	BOT12	SAMN10743927	19.6	SRR8442886	PRJNA310684	46.8182	8.22751	Becker et al., 201513; Menzi et al., 201614; Reber et al., 201515
	Booted Goat	BOT	Native goat	Europe	Switzerland	BOT13	SAMN10743930	22.37	SRR8442885	PRJNA310684	46.8182	8.22751	Becker et al., 201513; Menzi et al., 201614; Reber et al., 201515
	St. Gallen Booted Goat	SGBOT	Native goat	Europe	Switzerland	SGBOT1	SAMEA104419874	30.39	ERR2214965	PRJEB23815	46.8182	8.22751	Saif et al., 20219
	Chamois Colored Goat	CHC	Native goat	Europe	Switzerland	CHC1	SAMN14090040	25.72	SRR11076287	PRJNA310684	46.8182	8.22751	Becker et al., 201513; Menzi et al., 201614; Reber et al., 201515
	Chamois Colored Goat	CHC	Native goat	Europe	Switzerland	CHC2	SAMN14090041	21.99	SRR11076286	PRJNA310684	46.8182	8.22751	Becker et al., 201513; Menzi et al., 201614; Reber et al., 201515
	Chamois Colored Goat	CHC	Native goat	Europe	Switzerland	CHC3	SAMN14090030	17.6	SRR11076298	PRJNA310684	46.8182	8.22751	Becker et al., 201513; Menzi et al., 201614; Reber et al., 201515
	Chamois Colored Goat	CHC	Native goat	Europe	Switzerland	CHC4	SAMN14090029	20.05	SRR11076299	PRJNA310684	46.8182	8.22751	Becker et al., 201513; Menzi et al., 201614; Reber et al., 201515
	Chamois Colored Goat	CHC	Native goat	Europe	Switzerland	CHC5	SAMN14090039	19.58	SRR11076288	PRJNA310684	46.8182	8.22751	Becker et al., 201513; Menzi et al., 201614; Reber et al., 201515
	Chamois Colored Goat	CHC	Native goat	Europe	Switzerland	CHC6	SAMN14090031	31.07	SRR11076297	PRJNA310684	46.8182	8.22751	Becker et al., 201513; Menzi et al., 201614; Reber et al., 201515
	Chamois Colored Goat	CHC	Native goat	Europe	Switzerland	CHC7	SAMN14090032	20.46	SRR11076296	PRJNA310684	46.8182	8.22751	Becker et al., 201513; Menzi et al., 201614; Reber et al., 201515
	Chamois Colored Goat	CHC	Native goat	Europe	Switzerland	CHC8	SAMN14090035	19.01	SRR11076293	PRJNA310684	46.8182	8.22751	Becker et al., 201513; Menzi et al., 201614; Reber et al., 201515
	Chamois Colored Goat	CHC	Native goat	Europe	Switzerland	CHC9	SAMN14090042	33.11	SRR11076285	PRJNA310684	46.8182	8.22751	Becker et al., 201513; Menzi et al., 201614; Reber et al., 201515
	Chamois Colored Goat	CHC	Native goat	Europe	Switzerland	CHC10	SAMN14090043	22.02	SRR11076284	PRJNA310684	46.8182	8.22751	Becker et al., 201513; Menzi et al., 201614; Reber et al., 201515
	Chamois Colored Goat	CHC	Native goat	Europe	Switzerland	CHC11	SAMN14090037	15.63	SRR11076291	PRJNA310684	46.8182	8.22751	Becker et al., 201513; Menzi et al., 201614; Reber et al., 201515
	Chamois Colored Goat	CHC	Native goat	Europe	Switzerland	CHC12	SAMN14090034	17.15	SRR11076294	PRJNA310684	46.8182	8.22751	Becker et al., 201513; Menzi et al., 201614; Reber et al., 201515
	Chamois Colored Goat	CHC	Native goat	Europe	Switzerland	CHC13	SAMN14090036	24.1	SRR11076292	PRJNA310684	46.8182	8.22751	Becker et al., 201513; Menzi et al., 201614; Reber et al., 201515
	Chamois Colored Goat	CHC	Native goat	Europe	Switzerland	CHC14	SAMN14090038	17.21	SRR11076290	PRJNA310684	46.8182	8.22751	Becker et al., 201513; Menzi et al., 201614; Reber et al., 201515
	Chamois Colored Goat	CHC	Native goat	Europe	Switzerland	CHC15	SAMEA104419867	23.74	ERR2214958	PRJEB23815	46.8182	8.22751	Saif et al., 20219
	Valais Blacknecked Goat	VAB	Native goat	Europe	Switzerland	VAB1	SAMN15666307	16.96	SRR12342884	PRJNA310684	46.8182	8.22751	Becker et al., 201513; Menzi et al., 201614; Reber et al., 201515
	Valais Blacknecked Goat × Nera Verzasca Goat	VAB×NEV	Hybrid	Europe	Switzerland	VAB×NEV1	SAMN15666309	16.53	SRR12342882	PRJNA310684	/	/	Becker et al., 201513; Menzi et al., 201614; Reber et al., 201515
	Valais Blacknecked Goat	VAB	Native goat	Europe	Switzerland	VAB2	SAMN09841860	15.41	SRR7700831	PRJNA310684	46.8182	8.22751	Becker et al., 201513; Menzi et al., 201614; Reber et al., 201515
	Valais Blacknecked Goat	VAB	Native goat	Europe	Switzerland	VAB3	SAMN10743940	16.63	SRR8442936	PRJNA310684	46.8182	8.22751	Becker et al., 201513; Menzi et al., 201614; Reber et al., 201515
	Valais Blacknecked Goat	VAB	Native goat	Europe	Switzerland	VAB4	SAMN14090056	18.1	SRR11076270	PRJNA310684	46.8182	8.22751	Becker et al., 201513; Menzi et al., 201614; Reber et al., 201515
	Valais Blacknecked Goat	VAB	Native goat	Europe	Switzerland	VAB5	SAMN10743953	28.85	SRR8442918	PRJNA310684	46.8182	8.22751	Becker et al., 201513; Menzi et al., 201614; Reber et al., 201515
	Valais Blacknecked Goat	VAB	Native goat	Europe	Switzerland	VAB6	SAMN16685862	15.76	SRR12997749	PRJNA310684	46.8182	8.22751	Becker et al., 201513; Menzi et al., 201614; Reber et al., 201515
	Valais Blacknecked Goat	VAB	Native goat	Europe	Switzerland	VAB7	SAMN10743952	22.16	SRR8442921	PRJNA310684	46.8182	8.22751	Becker et al., 201513; Menzi et al., 201614; Reber et al., 201515
	Valais Blacknecked Goat	VAB	Native goat	Europe	Switzerland	VAB8	SAMN10743951	29.02	SRR8442920	PRJNA310684	46.8182	8.22751	Becker et al., 201513; Menzi et al., 201614; Reber et al., 201515
	Valais Blacknecked Goat	VAB	Native goat	Europe	Switzerland	VAB9	SAMN10743937	18.38	SRR8442935	PRJNA310684	46.8182	8.22751	Becker et al., 201513; Menzi et al., 201614; Reber et al., 201515
	Valais Blacknecked Goat	VAB	Native goat	Europe	Switzerland	VAB10	SAMN10743936	20.52	SRR8442883	PRJNA310684	46.8182	8.22751	Becker et al., 201513; Menzi et al., 201614; Reber et al., 201515
	Valais Blacknecked Goat	VAB	Native goat	Europe	Switzerland	VAB11	SAMN10744087	26.87	SRR8443419	PRJNA310684	46.8182	8.22751	Becker et al., 201513; Menzi et al., 201614; Reber et al., 201515
	Valais Blacknecked Goat	VAB	Native goat	Europe	Switzerland	VAB12	SAMN10743945	27.38	SRR8442943	PRJNA310684	46.8182	8.22751	Becker et al., 201513; Menzi et al., 201614; Reber et al., 201515
	Valais Blacknecked Goat	VAB	Native goat	Europe	Switzerland	VAB13	SAMN10743954	18.54	SRR8442919	PRJNA310684	46.8182	8.22751	Becker et al., 201513; Menzi et al., 201614; Reber et al., 201515
	Valais Blacknecked Goat	VAB	Native goat	Europe	Switzerland	VAB14	SAMN10743950	25.29	SRR8442915	PRJNA310684	46.8182	8.22751	Becker et al., 201513; Menzi et al., 201614; Reber et al., 201515
	Valais Blacknecked Goat	VAB	Native goat	Europe	Switzerland	VAB15	SAMN10743949	23.67	SRR8442914	PRJNA310684	46.8182	8.22751	Becker et al., 201513; Menzi et al., 201614; Reber et al., 201515
	Valais Blacknecked Goat	VAB	Native goat	Europe	Switzerland	VAB16	SAMN10743939	27.35	SRR8442937	PRJNA310684	46.8182	8.22751	Becker et al., 201513; Menzi et al., 201614; Reber et al., 201515
	Valais Blacknecked Goat	VAB	Native goat	Europe	Switzerland	VAB17	SAMN10743934	21.7	SRR8442889	PRJNA310684	46.8182	8.22751	Becker et al., 201513; Menzi et al., 201614; Reber et al., 201515
	Valais Blacknecked Goat	VAB	Native goat	Europe	Switzerland	VAB18	SAMN10743943	18.46	SRR8442941	PRJNA310684	46.8182	8.22751	Becker et al., 201513; Menzi et al., 201614; Reber et al., 201515
	Valais Blacknecked Goat	VAB	Native goat	Europe	Switzerland	VAB19	SAMN10743938	20.47	SRR8442934	PRJNA310684	46.8182	8.22751	Becker et al., 201513; Menzi et al., 201614; Reber et al., 201515
	Valais Blacknecked Goat	VAB	Native goat	Europe	Switzerland	VAB20	SAMN10743935	22.04	SRR8442882	PRJNA310684	46.8182	8.22751	Becker et al., 201513; Menzi et al., 201614; Reber et al., 201515
	Valais Blacknecked Goat	VAB	Native goat	Europe	Switzerland	VAB21	SAMN10743944	24.93	SRR8442940	PRJNA310684	46.8182	8.22751	Becker et al., 201513; Menzi et al., 201614; Reber et al., 201515
	Valais Blacknecked Goat	VAB	Native goat	Europe	Switzerland	VAB22	SAMN10743948	20	SRR8442917	PRJNA310684	46.8182	8.22751	Becker et al., 201513; Menzi et al., 201614; Reber et al., 201515
	Valais Blacknecked Goat	VAB	Native goat	Europe	Switzerland	VAB23	SAMN10743932	24.53	SRR8442891	PRJNA310684	46.8182	8.22751	Becker et al., 201513; Menzi et al., 201614; Reber et al., 201515
	Valais Blacknecked Goat	VAB	Native goat	Europe	Switzerland	VAB24	SAMN10743946	22.94	SRR8442942	PRJNA310684	46.8182	8.22751	Becker et al., 201513; Menzi et al., 201614; Reber et al., 201515
	Valais Blacknecked Goat	VAB	Native goat	Europe	Switzerland	VAB25	SAMN10743933	23.59	SRR8442888	PRJNA310684	46.8182	8.22751	Becker et al., 201513; Menzi et al., 201614; Reber et al., 201515
	Valais Blacknecked Goat	VAB	Native goat	Europe	Switzerland	VAB26	SAMEA104419879	25.9	ERR2214968	PRJEB23815	46.8182	8.22751	Saif et al., 20219
	Valais Blacknecked Goat	VAB	Native goat	Europe	Switzerland	VAB27	SAMN10743942	25.54	SRR8442938	PRJNA310684	46.8182	8.22751	Becker et al., 201513; Menzi et al., 201614; Reber et al., 201515
	Valais Blacknecked Goat	VAB	Native goat	Europe	Switzerland	VAB28	SAMN10743947	37.22	SRR8442916	PRJNA310684	46.8182	8.22751	Becker et al., 201513; Menzi et al., 201614; Reber et al., 201515
	Peacock Goat	PEC	Native goat	Europe	Switzerland	PEC1	SAMN10743897	22.19	SRR8442899	PRJNA310684	46.8182	8.22751	Becker et al., 201513; Menzi et al., 201614; Reber et al., 201515
	Peacock Goat	PEC	Native goat	Europe	Switzerland	PEC2	SAMEA104419878	25.17	ERR2214963	PRJEB23815	46.8182	8.22751	Saif et al., 20219
	Nera Verzasca Goat	NEV	Native goat	Europe	Switzerland	NEV1	SAMEA104419871	25.66	ERR2214961	PRJEB23815	46.8182	8.22751	Saif et al., 20219
	Capra Grigia Goat	CAG	Native goat	Europe	Switzerland	CAG1	SAMEA104419872	24.88	ERR2214956	PRJEB23815	46.8182	8.22751	Saif et al., 20219
	Peacock Goat	PEC	Native goat	Europe	Switzerland	PEC3	SAMN10743896	24.98	SRR8442958	PRJNA310684	46.8182	8.22751	Becker et al., 201513; Menzi et al., 201614; Reber et al., 201515
	Peacock Goat	PEC	Native goat	Europe	Switzerland	PEC4	SAMN10743891	25.24	SRR8442961	PRJNA310684	46.8182	8.22751	Becker et al., 201513; Menzi et al., 201614; Reber et al., 201515
	Peacock Goat	PEC	Native goat	Europe	Switzerland	PEC5	SAMN10743893	28.32	SRR8442959	PRJNA310684	46.8182	8.22751	Becker et al., 201513; Menzi et al., 201614; Reber et al., 201515
	Peacock Goat	PEC	Native goat	Europe	Switzerland	PEC6	SAMN10743895	16.41	SRR8442957	PRJNA310684	46.8182	8.22751	Becker et al., 201513; Menzi et al., 201614; Reber et al., 201515
	Peacock Goat	PEC	Native goat	Europe	Switzerland	PEC7	SAMN10743904	19.52	SRR8442892	PRJNA310684	46.8182	8.22751	Becker et al., 201513; Menzi et al., 201614; Reber et al., 201515
	Peacock Goat	PEC	Native goat	Europe	Switzerland	PEC8	SAMN10743907	17.91	SRR8442954	PRJNA310684	46.8182	8.22751	Becker et al., 201513; Menzi et al., 201614; Reber et al., 201515
	Peacock Goat	PEC	Native goat	Europe	Switzerland	PEC9	SAMN10743888	17.54	SRR8442966	PRJNA310684	46.8182	8.22751	Becker et al., 201513; Menzi et al., 201614; Reber et al., 201515
	Peacock Goat	PEC	Native goat	Europe	Switzerland	PEC10	SAMN10743898	20.63	SRR8442898	PRJNA310684	46.8182	8.22751	Becker et al., 201513; Menzi et al., 201614; Reber et al., 201515
	Peacock Goat	PEC	Native goat	Europe	Unknown	PEC11	SAMN10736160	19.9	SRR8437779	PRJNA514886	46.8182	8.22751	Grossen et al., 20205
	Peacock Goat	PEC	Native goat	Europe	Switzerland	PEC12	SAMN10743900	24.15	SRR8442896	PRJNA310684	46.8182	8.22751	Becker et al., 201513; Menzi et al., 201614; Reber et al., 201515
	Peacock Goat	PEC	Native goat	Europe	Switzerland	PEC13	SAMN10743901	30.45	SRR8442895	PRJNA310684	46.8182	8.22751	Becker et al., 201513; Menzi et al., 201614; Reber et al., 201515
	Peacock Goat	PEC	Native goat	Europe	Switzerland	PEC14	SAMN10743905	20.18	SRR8442901	PRJNA310684	46.8182	8.22751	Becker et al., 201513; Menzi et al., 201614; Reber et al., 201515
	Peacock Goat	PEC	Native goat	Europe	Switzerland	PEC15	SAMN10743889	18.28	SRR8442963	PRJNA310684	46.8182	8.22751	Becker et al., 201513; Menzi et al., 201614; Reber et al., 201515
	Peacock Goat	PEC	Native goat	Europe	Switzerland	PEC16	SAMN10743899	21.34	SRR8442897	PRJNA310684	46.8182	8.22751	Becker et al., 201513; Menzi et al., 201614; Reber et al., 201515
	Nera Verzasca Goat	NEV	Native goat	Europe	Switzerland	NEV2	SAMN12871757	17.47	SRR10201989	PRJNA310684	46.8182	8.22751	Becker et al., 201513; Menzi et al., 201614; Reber et al., 201515
	Nera Verzasca Goat	NEV	Native goat	Europe	Switzerland	NEV3	SAMN12871758	16.17	SRR10201988	PRJNA310684	46.8182	8.22751	Becker et al., 201513; Menzi et al., 201614; Reber et al., 201515
	Nera Verzasca Goat	NEV	Native goat	Europe	Switzerland	NEV4	SAMN12871756	18.21	SRR10201990	PRJNA310684	46.8182	8.22751	Becker et al., 201513; Menzi et al., 201614; Reber et al., 201515
	Nera Verzasca Goat	NEV	Native goat	Europe	Switzerland	NEV5	SAMN12871746	26.07	SRR10202001	PRJNA310684	46.8182	8.22751	Becker et al., 201513; Menzi et al., 201614; Reber et al., 201515
	Nera Verzasca Goat	NEV	Native goat	Europe	Switzerland	NEV6	SAMN12871766	18.8	SRR10201979	PRJNA310684	46.8182	8.22751	Becker et al., 201513; Menzi et al., 201614; Reber et al., 201515
	Nera Verzasca Goat	NEV	Native goat	Europe	Switzerland	NEV7	SAMN12871747	23.27	SRR10202000	PRJNA310684	46.8182	8.22751	Becker et al., 201513; Menzi et al., 201614; Reber et al., 201515
	Nera Verzasca Goat	NEV	Native goat	Europe	Switzerland	NEV8	SAMN12871748	23.16	SRR10201999	PRJNA310684	46.8182	8.22751	Becker et al., 201513; Menzi et al., 201614; Reber et al., 201515
	Nera Verzasca Goat	NEV	Native goat	Europe	Switzerland	NEV9	SAMN12871768	15.56	SRR10201977	PRJNA310684	46.8182	8.22751	Becker et al., 201513; Menzi et al., 201614; Reber et al., 201515
	Nera Verzasca Goat	NEV	Native goat	Europe	Switzerland	NEV10	SAMN12871755	15.83	SRR10201991	PRJNA310684	46.8182	8.22751	Becker et al., 201513; Menzi et al., 201614; Reber et al., 201515
	Nera Verzasca Goat	NEV	Native goat	Europe	Switzerland	NEV11	SAMN12871749	16.73	SRR10201998	PRJNA310684	46.8182	8.22751	Becker et al., 201513; Menzi et al., 201614; Reber et al., 201515
	Nera Verzasca Goat	NEV	Native goat	Europe	Switzerland	NEV12	SAMN12871759	20.61	SRR10201987	PRJNA310684	46.8182	8.22751	Becker et al., 201513; Menzi et al., 201614; Reber et al., 201515
	Capra Grigia Goat	CAG	Native goat	Europe	Switzerland	CAG2	SAMN14090020	17.78	SRR11076300	PRJNA310684	46.8182	8.22751	Becker et al., 201513; Menzi et al., 201614; Reber et al., 201515
	Capra Grigia Goat	CAG	Native goat	Europe	Switzerland	CAG3	SAMN14090024	17.51	SRR11076268	PRJNA310684	46.8182	8.22751	Becker et al., 201513; Menzi et al., 201614; Reber et al., 201515
	Capra Grigia Goat	CAG	Native goat	Europe	Switzerland	CAG4	SAMN14090019	22.72	SRR11076301	PRJNA310684	46.8182	8.22751	Becker et al., 201513; Menzi et al., 201614; Reber et al., 201515
	Capra Grigia Goat	CAG	Native goat	Europe	Switzerland	CAG5	SAMN14090022	15.04	SRR11076278	PRJNA310684	46.8182	8.22751	Becker et al., 201513; Menzi et al., 201614; Reber et al., 201515
	Capra Grigia Goat	CAG	Native goat	Europe	Switzerland	CAG6	SAMN14090026	23.42	SRR11076266	PRJNA310684	46.8182	8.22751	Becker et al., 201513; Menzi et al., 201614; Reber et al., 201515
	Capra Grigia Goat	CAG	Native goat	Europe	Switzerland	CAG7	SAMN15666306	18.29	SRR12342885	PRJNA310684	46.8182	8.22751	Becker et al., 201513; Menzi et al., 201614; Reber et al., 201515
	Capra Grigia Goat	CAG	Native goat	Europe	Switzerland	CAG8	SAMN14090023	21.13	SRR11076269	PRJNA310684	46.8182	8.22751	Becker et al., 201513; Menzi et al., 201614; Reber et al., 201515
	Capra Grigia Goat	CAG	Native goat	Europe	Switzerland	CAG9	SAMN14090028	31.23	SRR11076264	PRJNA310684	46.8182	8.22751	Becker et al., 201513; Menzi et al., 201614; Reber et al., 201515
	Capra Grigia Goat	CAG	Native goat	Europe	Switzerland	CAG10	SAMN15666305	16.1	SRR12342886	PRJNA310684	46.8182	8.22751	Becker et al., 201513; Menzi et al., 201614; Reber et al., 201515
	Capra Grigia Goat	CAG	Native goat	Europe	Switzerland	CAG11	SAMN14090021	23.96	SRR11076289	PRJNA310684	46.8182	8.22751	Becker et al., 201513; Menzi et al., 201614; Reber et al., 201515
	Capra Grigia Goat	CAG	Native goat	Europe	Switzerland	CAG12	SAMN14090027	19.79	SRR11076265	PRJNA310684	46.8182	8.22751	Becker et al., 201513; Menzi et al., 201614; Reber et al., 201515
Notes: The codes and sample IDs of goats are nominated in this study. The symbol "/" indicates that sample coordinate information is not available.
1. Chen ZH, Xu YX, Xie XL, Wang DF, Aguilar-Gómez D, Liu GJ, et al. Whole-genome sequence analysis unveils different origins of European and Asiatic mouflon and domestication-related genes in sheep. Commun Biol. 2021;4:1307.
2. Li X, Yang J, Shen M, Xie XL, Liu GJ, Xu YX, et al. Whole-genome resequencing of wild and domestic sheep identifies genes associated with morphological and agronomic traits. Nat Commun. 2020;11:2815.
3. Lv FH, Cao YH, Liu GJ, Luo LY, Lu R, Liu MJ, et al. Whole-genome resequencing of worldwide wild and domestic sheep elucidates genetic diversity, introgression, and agronomically important loci. Mol Biol Evol. 2022;39:msab353.
4. Deng J, Xie XL, Wang DF, Zhao C, Lv FH, Li X, et al. Paternal origins and migratory episodes of domestic sheep. Curr Biol. 2020;30:4085–95.e6.
5. Grossen C, Guillaume F, Keller LF, Croll D. Purging of highly deleterious mutations through severe bottlenecks in Alpine ibex. Nat Commun. 2020;11:1001.
6. Chebii VJ, Oyola SO, Kotze A, Domelevo Entfellner JB, Musembi Mutuku J, Agaba M. Genome-wide analysis of Nubian ibex reveals candidate positively selected genes that contribute to its adaptation to the desert environment. Animals. 2020;10:2181.
7. Zheng Z, Wang X, Li M, Li Y, Yang Z, Wang X, et al. The origin of domestication genes in goats. Sci Adv. 2020;6:eaaz5216.
8. Zhang B, Chang L, Lan X, Asif N, Guan F, Fu D, et al. Genome-wide definition of selective sweeps reveals molecular evidence of trait-driven domestication among elite goat (Capra species) breeds for the production of dairy, cashmere, and meat. Gigascience. 2018;7:giy105.
9. Saif R, Henkel J, Jagannathan V, Drögemüller C, Flury C, Leeb T. The LCORL locus is under selection in large-sized Pakistani goat breeds. Genes. 2020;11:168.
10. Gao J, Lyu Y, Zhang D, Reddi KK, Sun F, Yi J, et al. Genomic characteristics and selection signatures in indigenous Chongming white goat (Capra hircus). Front Genet. 2020;11:901.
11. Mollah MBR, Bhuiyan MSA, Khandoker MAMY, Jalil MA, Deb GK, Choudhury MP, et al. Whole genome sequence and genome-wide distributed single nucleotide polymorphisms (SNPs) of the Black Bengal goat. F1000Research. 2019;8:318.
12. Daly KG, Maisano Delser P, Mullin VE, Scheu A, Mattiangeli V, Teasdale MD, et al. Ancient goat genomes reveal mosaic domestication in the Fertile Crescent. Science. 2018;361:85–8.
13. Becker D, Otto M, Ammann P, Keller I, Drögemüller C, Leeb T. The brown coat colour of Coppernecked goats is associated with a non-synonymous variant at the TYRP1 locus on chromosome 8. Anim Genet. 2015;46:50–4.
14. Menzi F, Keller I, Reber I, Beck J, Brenig B, Schütz E, et al. Genomic amplification of the caprine EDNRA locus might lead to a dose dependent loss of pigmentation. Sci Rep. 2016;6:28438.
15. Reber I, Keller I, Becker D, Flury C, Welle M, Drögemüller C. Wattles in goats are associated with the FMN1/GREM1 region on chromosome 10. Anim Genet. 2015;46:316–20.
16. Zhang RQ, Lai FN, Wang JJ, Zhai HL, Zhao Y, Sun YJ, et al. Analysis of the SNP loci around transcription start sites related to goat fecundity trait base on whole genome resequencing. Gene. 2018;643:1–6.

## Sheet: Table S2
Table S2. Statistics for wild and domestic sheep assemblies.
Assembly Accession	Assembly Name	Assembly Level	Organism Name	Assembly Stats Total Sequence Length (bp)	Assembly Stats Contig N50 (bp)	Assembly Stats Scaffold N50 (bp)	Assembly Sequencing Technology	Reference
Wild sheep
GCA_014523465.1	CAU_Oori_1.0	Chromosome	Ovis orientalis	2652567896	42163491	103690580	PacBio Sequel; Illumina NovaSeq	This study
GCA_000765115.1	Oori1 (20814)	Scaffold	Ovis aries musimon	2589834840	39721	2217029	/	/
GCA_001039535.1	ASM103953v1	Chromosome	Ovis canadensis canadensis	2590545282	8067	100190483	SOLiD	/
GCA_903231385.1	OvNiv1.0	Scaffold	Ovis nivicola lydekkeri	2618977458	1765443	2011554	/	/
GCA_028583565.1	CAU_O.ammon polii_1.0	Chromosome	Ovis ammon polii	2664279918	74870268	102356453	PacBio Sequel II continuous long-read sequencing (CLR) mode; Illumina NovaSeq	1
Domestic sheep
GCF_016772045.2	ARS-UI_Ramb_v3.0	Chromosome	Ovis aries	2654047367	43178051	101274418	/	2
GCA_033439445.1	ASM3343944v1	Chromosome	Ovis aries	2956509267	104103076	104103076	PacBio RSII; Oxford Nanopore PromethION; DNBSEQ	/
GCA_022416915.1	ASM2241691v1	Chromosome	Ovis aries	2906633192	92422466	96526831	PacBio Sequel	3
GCA_018804185.1	NWAFU_Friesian_1.0	Chromosome	Ovis aries	2901665227	85264699	96203338	PacBio HiFi	3
GCA_022432835.1	ASM2243283v1	Chromosome	Ovis aries	2815734371	80315026	95518434	PacBio Sequel	3
GCA_022416755.1	ASM2241675v1	Chromosome	Ovis aries	2874205068	75674662	97145438	PacBio Sequel	3
GCA_022416685.1	ASM2241668v1	Chromosome	Ovis aries	2865419185	74976097	95532774	PacBio Sequel	3
GCA_017524585.1	CAU_O.aries_1.0	Chromosome	Ovis aries	2653843355	74601179	105184753	PacBio Sequel; Illumina NovaSeq	1
GCA_024222265.1	ASM2422226v1	Chromosome	Ovis aries	2941689615	73625792	93095555	PacBio Sequel	3
GCA_022432845.1	ASM2243284v1	Chromosome	Ovis aries	2867731545	73369510	96196361	PacBio Sequel	3
GCA_019145175.1	ASM1914517v1	Chromosome	Ovis aries	2648317365	73326320	101973538	Oxford Nanopore GridION	4
GCA_022416785.1	ASM2241678v1	Chromosome	Ovis aries	2923901082	71930095	96205310	PacBio Sequel	3
GCA_022538005.1	ASM2253800v1	Chromosome	Ovis aries	2861633928	68301688	95262849	PacBio Sequel	3
GCA_022416745.1	ASM2241674v1	Chromosome	Ovis aries	2859205457	65130578	95064122	PacBio Sequel	3
GCA_022416725.1	ASM2241672v1	Chromosome	Ovis aries	2876191746	64464110	96686824	PacBio Sequel	3
GCA_022244705.1	Oar_ARS-UKY_Romanov_v1.0	Chromosome	Ovis aries	2668046421	62304206	101326467	PacBio Sequel; Oxford Nanopore	3
GCA_022244695.1	Oar_ARS-UKY_WhiteDorper_v1.0	Chromosome	Ovis aries	2579075941	61833573	95576019	PacBio Sequel; Oxford Nanopore	3
GCA_022432825.1	ASM2243282v1	Chromosome	Ovis aries	2838248789	59951985	95447334	PacBio Sequel	3
GCA_022416775.1	ASM2241677v1	Chromosome	Ovis aries	2817405832	47602023	95337541	PacBio Sequel	3
GCA_024222175.1	ASM2422217v1	Chromosome	Ovis aries	2955254869	31753839	94576226	PacBio Sequel	3
GCA_022416695.1	ASM2241669v1	Chromosome	Ovis aries	2808662536	17870341	95602264	PacBio Sequel	3
GCA_011170295.1	ASM1117029v1	Chromosome	Ovis aries	2767816402	8699377	103700880	Oxford Nanopore PromethION; Illumina HiSeq	5
GCA_002742125.1	Oar_rambouillet_v1.0	Chromosome	Ovis aries	2869897780	2572683	107697089	HiSeq X Ten; PacBio RS II	/
GCA_000298735.2	Oar_v4.0	Chromosome	Ovis aries	2615499683	150472	100009711	Illumina GAII; 454; PacBio RSII	6
GCA_000005525.1	Ovis_aries_1.0	Chromosome	Ovis aries	2860496367	685	34092587	454 FLX	6
Notes:
1. Li X, He SG, Li WR, Luo LY, Yan Z, Mo DX, et al. Genomic analysis of wild argali, domestic sheep, and their hybrids provide insights into chromosome evolution, phenotypic variation, and germplasm innovation. Genome Res. 2022;32:1669–84.
2. Davenport KM, Bickhart DM, Worley K, Murali SC, Salavati M, Clark EL, et al. An improved ovine reference genome assembly to facilitate in-depth functional annotation of the sheep genome. GigaScience. 2022;11:giab096.
3. Li R, Gong M, Zhang X, Wang F, Liu Z, Zhang L, et al. A sheep pangenome reveals the spectrum of structural variations and their effects on tail phenotypes. Genome Res. 2023;33:463–77.
4. Qiao G, Xu P, Guo T, Wu Y, Lu X, Zhang Q, et al. Genetic basis of Dorper sheep (Ovis aries) revealed by long-read de novo genome assembly. Front Genet. 2022;13:846449.
5. Li R, Yang P, Li M, Fang W, Yue X, Nanaei HA, et al. A Hu sheep genome with the first ovine Y chromosome reveal introgression history after sheep domestication. Sci China Life Sci. 2021;64:1116–30.
6. Jiang Y, Xie M, Chen W, Talbot R, Maddox JF, Faraut T, et al. The sheep genome illuminates biology of the rumen and lipid metabolism. Science. 2014;344:1168–73.

## Sheet: Table S3
Table S3. The distribution of GC content and gene coverage and their correlation in the genome assembly of Asiatic mouflon.
Chromosome	Start	End	GC content	Gene coverage	Pearson correlation (r) of GC content and Gene coverage
1	0	500000	0.497522	0.548642	0.369088
1	500000	1000000	0.565344	0.603392
1	1000000	1500000	0.6004	0.718038
1	1500000	2000000	0.543568	0.237586
1	2000000	2500000	0.505952	0.484614
1	2500000	3000000	0.54254	0.477818
1	3000000	3500000	0.50717	0.201688
1	3500000	4000000	0.51811	0.68874
1	4000000	4500000	0.488224	0.448898
1	4500000	5000000	0.469586	0.278266
1	5000000	5500000	0.478828	0.667418
1	5500000	6000000	0.501374	0.86038
1	6000000	6500000	0.485576	0.241762
1	6500000	7000000	0.468942	0.14332
1	7000000	7500000	0.4493	0.06514
1	7500000	8000000	0.454132	0.76835
1	8000000	8500000	0.491334	0.795416
1	8500000	9000000	0.457846	0.68981
1	9000000	9500000	0.48379	1
1	9500000	10000000	0.452574	0.246522
1	10000000	10500000	0.466864	0.151404
1	10500000	11000000	0.39973	0.546232
1	11000000	11500000	0.426668	0.58824
1	11500000	12000000	0.492678	0.486304
1	12000000	12500000	0.494424	0.48226
1	12500000	13000000	0.47879	0.221174
1	13000000	13500000	0.484722	0.39338
1	13500000	14000000	0.443906	0.00132
1	14000000	14500000	0.43547	0.727454
1	14500000	15000000	0.469524	0.680442
1	15000000	15500000	0.42667	0.675976
1	15500000	16000000	0.46429	0.332814
1	16000000	16500000	0.45754	0.754618
1	16500000	17000000	0.478272	0.222808
1	17000000	17500000	0.42129	0.1537
1	17500000	18000000	0.448292	0.39088
1	18000000	18500000	0.441736	0.438278
1	18500000	19000000	0.480428	0.760522
1	19000000	19500000	0.482836	0.699176
1	19500000	20000000	0.470914	0.45006
1	20000000	20500000	0.41555	0.713914
1	20500000	21000000	0.402038	0.69102
1	21000000	21500000	0.44617	0.681814
1	21500000	22000000	0.462038	0.648594
1	22000000	22500000	0.445982	0.461016
1	22500000	23000000	0.49701	0.487642
1	23000000	23500000	0.41879	0.750088
1	23500000	24000000	0.448466	0.186232
1	24000000	24500000	0.39494	0.574478
1	24500000	25000000	0.377788	0.323866
1	25000000	25500000	0.42708	0.345782
1	25500000	26000000	0.37211	0.757918
1	26000000	26500000	0.396388	0.459126
1	26500000	27000000	0.399848	0.700196
1	27000000	27500000	0.391968	0.481302
1	27500000	28000000	0.41467	0.622064
1	28000000	28500000	0.467286	0.508168
1	28500000	29000000	0.466468	0.510466
1	29000000	29500000	0.485664	0.287082
1	29500000	30000000	0.478742	0.648716
1	30000000	30500000	0.42875	0.238766
1	30500000	31000000	0.403776	0
1	31000000	31500000	0.414006	0
1	31500000	32000000	0.41858	0.61391
1	32000000	32500000	0.430088	0.783604
1	32500000	33000000	0.413366	0
1	33000000	33500000	0.425588	0
1	33500000	34000000	0.421564	0.19715
1	34000000	34500000	0.44084	0.002016
1	34500000	35000000	0.418652	0.781966
1	35000000	35500000	0.408234	0.448608
1	35500000	36000000	0.39145	0.18438
1	36000000	36500000	0.392478	0
1	36500000	37000000	0.411174	0.504762
1	37000000	37500000	0.409196	0.649246
1	37500000	38000000	0.398996	0.55067
1	38000000	38500000	0.40116	0.342266
1	38500000	39000000	0.398752	0.17487
1	39000000	39500000	0.391878	0.309338
1	39500000	40000000	0.42144	0.33907
1	40000000	40500000	0.40912	0.517856
1	40500000	41000000	0.407782	0.693286
1	41000000	41500000	0.413962	0.490606
1	41500000	42000000	0.388052	0.22398
1	42000000	42500000	0.392288	0.086554
1	42500000	43000000	0.390102	0.462476
1	43000000	43500000	0.392712	0.533358
1	43500000	44000000	0.428152	0.03592
1	44000000	44500000	0.411316	0.26618
1	44500000	45000000	0.38044	0.165566
1	45000000	45500000	0.386156	0
1	45500000	46000000	0.373212	0
1	46000000	46500000	0.366686	0.85742
1	46500000	47000000	0.38481	0.406198
1	47000000	47500000	0.3872	0.107202
1	47500000	48000000	0.367696	0.359852
1	48000000	48500000	0.365376	0.064808
1	48500000	49000000	0.367862	0
1	49000000	49500000	0.364878	0
1	49500000	50000000	0.364854	0
1	50000000	50500000	0.380458	0
1	50500000	51000000	0.367962	0.543284
1	51000000	51500000	0.396662	0.569988
1	51500000	52000000	0.381862	0.348414
1	52000000	52500000	0.390952	0.09126
1	52500000	53000000	0.3889	0.182092
1	53000000	53500000	0.398484	0.43538
1	53500000	54000000	0.398146	0.013168
1	54000000	54500000	0.391804	0.380494
1	54500000	55000000	0.390732	0.712096
1	55000000	55500000	0.389106	0.410966
1	55500000	56000000	0.382506	0.1142
1	56000000	56500000	0.371162	0.25317
1	56500000	57000000	0.370922	0
1	57000000	57500000	0.36886	0
1	57500000	58000000	0.36865	0.001386
1	58000000	58500000	0.370074	0
1	58500000	59000000	0.370338	0.23121
1	59000000	59500000	0.365258	0.190166
1	59500000	60000000	0.376538	0
1	60000000	60500000	0.368922	0
1	60500000	61000000	0.376326	0
1	61000000	61500000	0.394454	0
1	61500000	62000000	0.37812	0.540592
1	62000000	62500000	0.406246	0.443182
1	62500000	63000000	0.409424	0.721174
1	63000000	63500000	0.402152	0.088646
1	63500000	64000000	0.374382	0.790646
1	64000000	64500000	0.384702	0.491982
1	64500000	65000000	0.395086	0.701808
1	65000000	65500000	0.405002	0.025542
1	65500000	66000000	0.385952	0.000798
1	66000000	66500000	0.388338	0
1	66500000	67000000	0.385246	0.49632
1	67000000	67500000	0.396724	0.521928
1	67500000	68000000	0.404626	0.596322
1	68000000	68500000	0.412618	0.130112
1	68500000	69000000	0.402656	0.186832
1	69000000	69500000	0.393226	0.27762
1	69500000	70000000	0.406264	0.674476
1	70000000	70500000	0.382352	0.72133
1	70500000	71000000	0.38918	0.601032
1	71000000	71500000	0.379376	0.564644
1	71500000	72000000	0.431138	0.510712
1	72000000	72500000	0.408976	0.424884
1	72500000	73000000	0.438844	0.310638
1	73000000	73500000	0.401212	0.755844
1	73500000	74000000	0.392984	0.007318
1	74000000	74500000	0.38716	0
1	74500000	75000000	0.38529	0.164412
1	75000000	75500000	0.381866	0.771032
1	75500000	76000000	0.362212	1
1	76000000	76500000	0.374678	0.00591
1	76500000	77000000	0.378054	0.591652
1	77000000	77500000	0.394094	0.329148
1	77500000	78000000	0.387972	0.2608
1	78000000	78500000	0.38319	0.652956
1	78500000	79000000	0.401098	0.445822
1	79000000	79500000	0.389574	0.489938
1	79500000	80000000	0.389112	0.006902
1	80000000	80500000	0.367326	0.197798
1	80500000	81000000	0.37146	0.23103
1	81000000	81500000	0.362074	0.369556
1	81500000	82000000	0.367858	0.147482
1	82000000	82500000	0.374702	0.002082
1	82500000	83000000	0.367322	0
1	83000000	83500000	0.368824	0
1	83500000	84000000	0.37349	0.001464
1	84000000	84500000	0.371756	0
1	84500000	85000000	0.382156	0
1	85000000	85500000	0.39082	0.139758
1	85500000	86000000	0.394668	0.732618
1	86000000	86500000	0.403286	0.025744
1	86500000	87000000	0.390614	0.633444
1	87000000	87500000	0.429696	0.76124
1	87500000	88000000	0.451506	0.485198
1	88000000	88500000	0.490698	0.458136
1	88500000	89000000	0.452562	0.11401
1	89000000	89500000	0.40302	0.352602
1	89500000	90000000	0.42063	0.247738
1	90000000	90500000	0.469516	0.495848
1	90500000	91000000	0.426832	0.339952
1	91000000	91500000	0.427732	0.172238
1	91500000	92000000	0.3922	0.220912
1	92000000	92500000	0.439864	0.447674
1	92500000	93000000	0.399898	0.480798
1	93000000	93500000	0.400338	0.507916
1	93500000	94000000	0.447162	0.332944
1	94000000	94500000	0.430066	0.33745
1	94500000	95000000	0.450038	0.360648
1	95000000	95500000	0.439408	0.51421
1	95500000	96000000	0.418316	0.426032
1	96000000	96500000	0.407318	0.841128
1	96500000	97000000	0.393732	0.368744
1	97000000	97500000	0.406822	0.294206
1	97500000	98000000	0.426744	0.505258
1	98000000	98500000	0.414734	0.48996
1	98500000	99000000	0.429122	0.734606
1	99000000	99500000	0.100562	0.183566
1	99500000	100000000	0.352816	0.611034
1	100000000	100500000	0.405616	0.30821
1	100500000	101000000	0.427264	0.470198
1	101000000	101500000	0.43981	0.417972
1	101500000	102000000	0.427372	0.616628
1	102000000	102500000	0.41906	0.590258
1	102500000	103000000	0.437996	0.63716
1	103000000	103500000	0.43743	0.537962
1	103500000	104000000	0.441744	0.412454
1	104000000	104500000	0.424022	0.373592
1	104500000	105000000	0.416004	0.006912
1	105000000	105500000	0.436302	0.298144
1	105500000	106000000	0.464732	0.285466
1	106000000	106500000	0.453674	0.72741
1	106500000	107000000	0.497104	0.616226
1	107000000	107500000	0.43842	0.71041
1	107500000	108000000	0.476616	0.674056
1	108000000	108500000	0.516116	0.482174
1	108500000	109000000	0.457434	0.637556
1	109000000	109500000	0.418324	0.612424
1	109500000	110000000	0.41416	0.93364
1	110000000	110500000	0.436816	0.586888
1	110500000	111000000	0.386918	0.251352
1	111000000	111500000	0.381548	0.280662
1	111500000	112000000	0.408832	0.337788
1	112000000	112500000	0.397328	0.192356
1	112500000	113000000	0.489364	0.432938
1	113000000	113500000	0.42183	0.649014
1	113500000	114000000	0.424392	0.410804
1	114000000	114500000	0.453282	0.463074
1	114500000	115000000	0.42495	0.687996
1	115000000	115500000	0.442574	0.804282
1	115500000	116000000	0.41159	0.712836
1	116000000	116500000	0.395786	0.530058
1	116500000	117000000	0.392234	0.080696
1	117000000	117500000	0.382928	0
1	117500000	118000000	0.385702	0.001772
1	118000000	118500000	0.4252	0.6648
1	118500000	119000000	0.435322	0.340704
1	119000000	119500000	0.428696	0.502606
1	119500000	120000000	0.43567	0.218406
1	120000000	120500000	0.393848	0.049094
1	120500000	121000000	0.423154	0.49511
1	121000000	121500000	0.418356	0.261632
1	121500000	122000000	0.41068	0.898272
1	122000000	122500000	0.41243	0.611788
1	122500000	123000000	0.430496	0.19457
1	123000000	123500000	0.201876	0.04584
1	123500000	124000000	0.454294	0.413528
1	124000000	124500000	0.443618	0.198368
1	124500000	125000000	0.429306	0.681994
1	125000000	125500000	0.46194	0.163262
1	125500000	126000000	0.449332	0.609486
1	126000000	126500000	0.46087	0.369268
1	126500000	127000000	0.443856	0.172384
1	127000000	127500000	0.43213	0.36002
1	127500000	128000000	0.385928	0.099782
1	128000000	128500000	0.386828	0.006282
1	128500000	129000000	0.39216	0.001356
1	129000000	129500000	0.401424	0.42854
1	129500000	130000000	0.409726	0.458358
1	130000000	130500000	0.406366	0.063124
1	130500000	131000000	0.386502	0
1	131000000	131500000	0.375524	0
1	131500000	132000000	0.378904	0
1	132000000	132500000	0.398582	0.114594
1	132500000	133000000	0.397686	0.247264
1	133000000	133500000	0.408226	0.704878
1	133500000	134000000	0.400582	0.178082
1	134000000	134500000	0.384394	0
1	134500000	135000000	0.371396	0
1	135000000	135500000	0.371364	0
1	135500000	136000000	0.37505	0
1	136000000	136500000	0.366044	0
1	136500000	137000000	0.365758	0
1	137000000	137500000	0.366534	0
1	137500000	138000000	0.365892	0
1	138000000	138500000	0.370036	0.418442
1	138500000	139000000	0.367348	0.157478
1	139000000	139500000	0.374396	0.001156
1	139500000	140000000	0.370782	0
1	140000000	140500000	0.368782	0
1	140500000	141000000	0.364332	0
1	141000000	141500000	0.368672	0
1	141500000	142000000	0.378408	0.468342
1	142000000	142500000	0.398578	0.16645
1	142500000	143000000	0.397828	0.146176
1	143000000	143500000	0.377726	0.000768
1	143500000	144000000	0.364162	0
1	144000000	144500000	0.374412	0.3211
1	144500000	145000000	0.391914	0.148936
1	145000000	145500000	0.391688	0.327964
1	145500000	146000000	0.379546	0.592554
1	146000000	146500000	0.378142	0.094724
1	146500000	147000000	0.371996	0.000882
1	147000000	147500000	0.368276	0.243782
1	147500000	148000000	0.372702	0.345776
1	148000000	148500000	0.378304	0.476834
1	148500000	149000000	0.381488	0
1	149000000	149500000	0.374994	0.409672
1	149500000	150000000	0.369438	0.484916
1	150000000	150500000	0.366354	0.137276
1	150500000	151000000	0.37005	0
1	151000000	151500000	0.365908	0
1	151500000	152000000	0.3726	0
1	152000000	152500000	0.378782	0.314648
1	152500000	153000000	0.376254	0.291184
1	153000000	153500000	0.367866	0
1	153500000	154000000	0.357994	0
1	154000000	154500000	0.360052	0
1	154500000	155000000	0.363054	0
1	155000000	155500000	0.365264	0
1	155500000	156000000	0.368768	0
1	156000000	156500000	0.357776	0.043722
1	156500000	157000000	0.353732	0
1	157000000	157500000	0.363776	0
1	157500000	158000000	0.374756	0
1	158000000	158500000	0.36768	0
1	158500000	159000000	0.380674	0.225566
1	159000000	159500000	0.375648	0.020246
1	159500000	160000000	0.37729	0.317282
1	160000000	160500000	0.371746	0.246944
1	160500000	161000000	0.363424	0.420178
1	161000000	161500000	0.379498	0.132924
1	161500000	162000000	0.381746	0.349494
1	162000000	162500000	0.37621	0
1	162500000	163000000	0.370044	0.001854
1	163000000	163500000	0.36319	0
1	163500000	164000000	0.364818	0
1	164000000	164500000	0.368804	0.18538
1	164500000	165000000	0.364792	0.344206
1	165000000	165500000	0.374336	0.953916
1	165500000	166000000	0.39311	0.32059
1	166000000	166500000	0.394622	0.176932
1	166500000	167000000	0.388516	0.107378
1	167000000	167500000	0.398628	0.329424
1	167500000	168000000	0.399686	0.420996
1	168000000	168500000	0.40309	0.407352
1	168500000	169000000	0.387534	0.038322
1	169000000	169500000	0.387508	0.696358
1	169500000	170000000	0.391352	0.021636
1	170000000	170500000	0.379768	0
1	170500000	171000000	0.372632	0.00285
1	171000000	171500000	0.365874	0
1	171500000	172000000	0.365972	0
1	172000000	172500000	0.371046	0
1	172500000	173000000	0.371024	0.001764
1	173000000	173500000	0.377104	0
1	173500000	174000000	0.371826	0.637136
1	174000000	174500000	0.378358	0.261382
1	174500000	175000000	0.37866	0
1	175000000	175500000	0.390722	0.616542
1	175500000	176000000	0.39336	0.287804
1	176000000	176500000	0.410412	0.255662
1	176500000	177000000	0.393908	0.340762
1	177000000	177500000	0.396802	0.610994
1	177500000	178000000	0.397558	0.186404
1	178000000	178500000	0.377418	0
1	178500000	179000000	0.379364	0
1	179000000	179500000	0.38271	0.227114
1	179500000	180000000	0.408282	0.318872
1	180000000	180500000	0.40464	0.815992
1	180500000	181000000	0.395774	0.353564
1	181000000	181500000	0.415724	0.354054
1	181500000	182000000	0.399472	0.575792
1	182000000	182500000	0.416732	0.759564
1	182500000	183000000	0.38036	0
1	183000000	183500000	0.377558	0.000612
1	183500000	184000000	0.405576	0.423846
1	184000000	184500000	0.395226	0.465212
1	184500000	185000000	0.390754	0
1	185000000	185500000	0.391098	0.087642
1	185500000	186000000	0.387704	0
1	186000000	186500000	0.389532	0.317004
1	186500000	187000000	0.394204	0
1	187000000	187500000	0.414958	0.282622
1	187500000	188000000	0.421564	0.690246
1	188000000	188500000	0.394296	0.710328
1	188500000	189000000	0.407858	0.568008
1	189000000	189500000	0.368524	0.921264
1	189500000	190000000	0.391732	0.596112
1	190000000	190500000	0.405338	0.75513
1	190500000	191000000	0.445	0.552694
1	191000000	191500000	0.473712	0.812788
1	191500000	192000000	0.435236	0.575954
1	192000000	192500000	0.435346	0.15959
1	192500000	193000000	0.457004	0.566168
1	193000000	193500000	0.38998	0.788246
1	193500000	194000000	0.42214	0.67709
1	194000000	194500000	0.413988	0.617716
1	194500000	195000000	0.392916	0.750784
1	195000000	195500000	0.424836	0.56263
1	195500000	196000000	0.438912	0.639616
1	196000000	196500000	0.439916	0.34536
1	196500000	197000000	0.466294	0.135802
1	197000000	197500000	0.405884	0.486702
1	197500000	198000000	0.411608	0.272316
1	198000000	198500000	0.395034	0.306958
1	198500000	199000000	0.375096	0.264968
1	199000000	199500000	0.381578	0.167618
1	199500000	200000000	0.37407	0.115326
1	200000000	200500000	0.387954	0.190086
1	200500000	201000000	0.388338	0.82817
1	201000000	201500000	0.396976	0.398836
1	201500000	202000000	0.406386	1
1	202000000	202500000	0.411114	0.512364
1	202500000	203000000	0.437158	0.242108
1	203000000	203500000	0.425798	0.339484
1	203500000	204000000	0.425448	0.785754
1	204000000	204500000	0.440974	0.377106
1	204500000	205000000	0.413522	0.685312
1	205000000	205500000	0.402584	0.622756
1	205500000	206000000	0.443414	0.750836
1	206000000	206500000	0.464308	0.617464
1	206500000	207000000	0.417926	0.540684
1	207000000	207500000	0.395456	0.810398
1	207500000	208000000	0.389374	0.089054
1	208000000	208500000	0.400228	0.146996
1	208500000	209000000	0.386818	0.001926
1	209000000	209500000	0.385192	0.149992
1	209500000	210000000	0.374822	0.127314
1	210000000	210500000	0.382214	0.016046
1	210500000	211000000	0.405062	0.668384
1	211000000	211500000	0.389456	0.32916
1	211500000	212000000	0.40003	0.063292
1	212000000	212500000	0.380894	0
1	212500000	213000000	0.407562	0.11102
1	213000000	213500000	0.401754	0.16278
1	213500000	214000000	0.387244	0
1	214000000	214500000	0.369594	0
1	214500000	215000000	0.370028	0.969252
1	215000000	215500000	0.366444	0.148802
1	215500000	216000000	0.368476	0
1	216000000	216500000	0.37314	0.25442
1	216500000	217000000	0.367332	0.001888
1	217000000	217500000	0.374488	0
1	217500000	218000000	0.38081	0.665012
1	218000000	218500000	0.406534	0.513112
1	218500000	219000000	0.402058	0.297396
1	219000000	219500000	0.408582	0.559164
1	219500000	220000000	0.41359	0.507282
1	220000000	220500000	0.40483	0.466844
1	220500000	221000000	0.408366	0.5007
1	221000000	221500000	0.386	0.63419
1	221500000	222000000	0.379584	0.658464
1	222000000	222500000	0.39211	0.01135
1	222500000	223000000	0.388202	0.578106
1	223000000	223500000	0.382732	0.604508
1	223500000	224000000	0.367316	0
1	224000000	224500000	0.369844	0
1	224500000	225000000	0.365396	0.02989
1	225000000	225500000	0.368234	0.052198
1	225500000	226000000	0.360654	0.24477
1	226000000	226500000	0.370888	0.00434
1	226500000	227000000	0.365994	0.00123
1	227000000	227500000	0.360384	0.002346
1	227500000	228000000	0.36357	0
1	228000000	228500000	0.375334	0
1	228500000	229000000	0.381344	0
1	229000000	229500000	0.392104	0.628006
1	229500000	230000000	0.40439	0.67587
1	230000000	230500000	0.387994	0.470932
1	230500000	231000000	0.42894	0.416848
1	231000000	231500000	0.40272	0.39028
1	231500000	232000000	0.406398	0.151436
1	232000000	232500000	0.39275	0.728936
1	232500000	233000000	0.377662	0.449444
1	233000000	233500000	0.401206	0.408296
1	233500000	234000000	0.41044	0.59189
1	234000000	234500000	0.401488	0.354368
1	234500000	235000000	0.409804	0.730612
1	235000000	235500000	0.399604	0.496806
1	235500000	236000000	0.399878	0.232802
1	236000000	236500000	0.37971	0
1	236500000	237000000	0.391608	0.546064
1	237000000	237500000	0.38197	0.000912
1	237500000	238000000	0.384572	0.010662
1	238000000	238500000	0.386994	0.008126
1	238500000	239000000	0.381724	0.302326
1	239000000	239500000	0.379284	0.192566
1	239500000	240000000	0.387052	0.096758
1	240000000	240500000	0.417662	0.267976
1	240500000	241000000	0.40686	0.68369
1	241000000	241500000	0.417592	0.015624
1	241500000	242000000	0.404434	0.706448
1	242000000	242500000	0.402354	0.644266
1	242500000	243000000	0.390402	0.146806
1	243000000	243500000	0.384168	0.002616
1	243500000	244000000	0.376494	0
1	244000000	244500000	0.387726	0.276146
1	244500000	245000000	0.372186	0.002784
1	245000000	245500000	0.37681	0.224178
1	245500000	246000000	0.383988	0.274998
1	246000000	246500000	0.374702	0
1	246500000	247000000	0.3683	0.000402
1	247000000	247500000	0.372666	0
1	247500000	248000000	0.386468	0.026326
1	248000000	248500000	0.392896	0.278928
1	248500000	249000000	0.410486	0.336112
1	249000000	249500000	0.420496	0.370884
1	249500000	250000000	0.380708	0.690074
1	250000000	250500000	0.406348	0.632998
1	250500000	251000000	0.418922	0.563994
1	251000000	251500000	0.445034	0.271682
1	251500000	252000000	0.434746	0.270412
1	252000000	252500000	0.436254	0
1	252500000	253000000	0.44215	0.332142
1	253000000	253500000	0.431146	0.103926
1	253500000	254000000	0.407966	0.388908
1	254000000	254500000	0.44146	0.66625
1	254500000	255000000	0.40792	0.330996
1	255000000	255500000	0.406598	0
1	255500000	256000000	0.396786	0.283456
1	256000000	256500000	0.38372	0.863192
1	256500000	257000000	0.409188	0.24989
1	257000000	257500000	0.420364	0.116448
1	257500000	258000000	0.468672	0.472092
1	258000000	258500000	0.446884	0.433348
1	258500000	259000000	0.447586	0.485842
1	259000000	259500000	0.423868	0.427836
1	259500000	260000000	0.407092	0.02724
1	260000000	260500000	0.39111	0.581474
1	260500000	261000000	0.397944	0.319182
1	261000000	261500000	0.402856	0.009404
1	261500000	262000000	0.416188	0.516692
1	262000000	262500000	0.406154	0.78213
1	262500000	263000000	0.412462	0.351636
1	263000000	263500000	0.435862	0.643018
1	263500000	264000000	0.431178	0.76783
1	264000000	264500000	0.427744	0.537314
1	264500000	265000000	0.441758	0.284648
1	265000000	265500000	0.473542	0.596418
1	265500000	266000000	0.494566	0.618128
1	266000000	266500000	0.487596	0.695898
1	266500000	267000000	0.511674	0.439608
1	267000000	267500000	0.503822	0.683024
1	267500000	268000000	0.52664	0.494916
1	268000000	268500000	0.511988	0.579338
1	268500000	269000000	0.506188	0.27452
1	269000000	269500000	0.500546	0.692808
1	269500000	270000000	0.465956	0.558538
1	270000000	270500000	0.449404	0.296352
1	270500000	271000000	0.427682	0
1	271000000	271500000	0.421078	0
1	271500000	272000000	0.45674	0.474432
1	272000000	272500000	0.468488	0.547228
1	272500000	273000000	0.431406	0.626776
1	273000000	273500000	0.457208	0.410928
1	273500000	274000000	0.438544	0.038726
1	274000000	274500000	0.461284	0.279142
1	274500000	275000000	0.44365	0.316478
1	275000000	275500000	0.283588	0.377668
1	275500000	276000000	0.390662	0.766202
1	276000000	276500000	0.451386	0.68927
1	276500000	277000000	0.435246	0.63376
1	277000000	277500000	0.487758	0.481628
1	277500000	278000000	0.472196	0.42717
1	278000000	278500000	0.450214	0.911354
1	278500000	279000000	0.425654	0
1	279000000	279500000	0.434536	0.092866
1	279500000	280000000	0.436394	0.018916
1	280000000	280500000	0.433276	0.062004
1	280500000	281000000	0.438378	0.949112
1	281000000	281500000	0.466536	0.435672
1	281500000	282000000	0.45604	0.488082
1	282000000	282184360	0.469576	0.144782
2	0	500000	0.475838	0.46077
2	500000	1000000	0.48449	0.443348
2	1000000	1500000	0.539912	0.66696
2	1500000	2000000	0.51021	0.02881
2	2000000	2500000	0.558728	0.382618
2	2500000	3000000	0.473578	0.687568
2	3000000	3500000	0.457822	0.633934
2	3500000	4000000	0.49661	0.280666
2	4000000	4500000	0.44884	0.001362
2	4500000	5000000	0.43779	0.2532
2	5000000	5500000	0.40846	0.144404
2	5500000	6000000	0.403068	0
2	6000000	6500000	0.408968	0.01956
2	6500000	7000000	0.443672	0.37373
2	7000000	7500000	0.454156	0.91056
2	7500000	8000000	0.469862	0.939034
2	8000000	8500000	0.428828	0.269384
2	8500000	9000000	0.414668	0.003854
2	9000000	9500000	0.439176	0.278652
2	9500000	10000000	0.469914	0.54241
2	10000000	10500000	0.48489	0.29749
2	10500000	11000000	0.4765	0.46207
2	11000000	11500000	0.43874	0.553318
2	11500000	12000000	0.401792	0.65064
2	12000000	12500000	0.406706	0.47379
2	12500000	13000000	0.403022	0.29644
2	13000000	13500000	0.394928	0.348762
2	13500000	14000000	0.430052	0.763866
2	14000000	14500000	0.437992	0.387462
2	14500000	15000000	0.434408	0.752342
2	15000000	15500000	0.410048	0
2	15500000	16000000	0.433872	0.127046
2	16000000	16500000	0.447092	0.56646
2	16500000	17000000	0.428068	0.413598
2	17000000	17500000	0.406588	0.092508
2	17500000	18000000	0.41296	0.376546
2	18000000	18500000	0.395418	0.59194
2	18500000	19000000	0.401196	0.28702
2	19000000	19500000	0.386088	0.057874
2	19500000	20000000	0.380998	0
2	20000000	20500000	0.375092	0
2	20500000	21000000	0.367088	0.016038
2	21000000	21500000	0.371796	0.19693
2	21500000	22000000	0.383018	0.111444
2	22000000	22500000	0.415662	0.61125
2	22500000	23000000	0.40171	0.086644
2	23000000	23500000	0.42126	0.329276
2	23500000	24000000	0.423176	0.103392
2	24000000	24500000	0.421746	0.193208
2	24500000	25000000	0.456238	0.54271
2	25000000	25500000	0.456826	0.110362
2	25500000	26000000	0.404552	0.07327
2	26000000	26500000	0.395004	0.002124
2	26500000	27000000	0.423338	0.39112
2	27000000	27500000	0.410578	0.290268
2	27500000	28000000	0.418826	0.634464
2	28000000	28500000	0.426902	0.194018
2	28500000	29000000	0.452152	0.715986
2	29000000	29500000	0.44988	0.722546
2	29500000	30000000	0.395808	0.733458
2	30000000	30500000	0.396482	0.48346
2	30500000	31000000	0.410108	0.67473
2	31000000	31500000	0.426686	0.474792
2	31500000	32000000	0.404892	0.515926
2	32000000	32500000	0.415136	0.567162
2	32500000	33000000	0.429626	0.615674
2	33000000	33500000	0.411892	0.002094
2	33500000	34000000	0.413164	0
2	34000000	34500000	0.399848	0.493132
2	34500000	35000000	0.395628	0.321456
2	35000000	35500000	0.413532	0.505414
2	35500000	36000000	0.408784	0.509728
2	36000000	36500000	0.397128	0.44726
2	36500000	37000000	0.398672	0.71539
2	37000000	37500000	0.420426	0.794382
2	37500000	38000000	0.461714	0.533674
2	38000000	38500000	0.429518	0.699442
2	38500000	39000000	0.453956	0.602024
2	39000000	39500000	0.428526	0.220716
2	39500000	40000000	0.42901	0.602976
2	40000000	40500000	0.429316	0.769916
2	40500000	41000000	0.419418	0.943302
2	41000000	41500000	0.410304	0.214886
2	41500000	42000000	0.388688	0.441408
2	42000000	42500000	0.400992	0.042142
2	42500000	43000000	0.441056	0.42468
2	43000000	43500000	0.265218	0.469238
2	43500000	44000000	0.495528	0.779772
2	44000000	44500000	0.466904	0.723338
2	44500000	45000000	0.466516	0.238948
2	45000000	45500000	0.432708	0
2	45500000	46000000	0.43059	0.00159
2	46000000	46500000	0.444754	0.053266
2	46500000	47000000	0.40958	0.140584
2	47000000	47500000	0.388552	0.013742
2	47500000	48000000	0.390208	0.3791
2	48000000	48500000	0.426626	0.698098
2	48500000	49000000	0.39201	0.460096
2	49000000	49500000	0.418046	0.024654
2	49500000	50000000	0.449888	0.52778
2	50000000	50500000	0.467592	0.759396
2	50500000	51000000	0.436998	0.492538
2	51000000	51500000	0.44538	0.387268
2	51500000	52000000	0.445904	0.651746
2	52000000	52500000	0.404764	0.241572
2	52500000	53000000	0.4512	0.330438
2	53000000	53500000	0.42414	0.545188
2	53500000	54000000	0.466512	0.572238
2	54000000	54500000	0.425482	0.77502
2	54500000	55000000	0.399	0.094372
2	55000000	55500000	0.38911	0
2	55500000	56000000	0.39598	0.433156
2	56000000	56500000	0.405028	0.181202
2	56500000	57000000	0.384706	0.005104
2	57000000	57500000	0.386042	0.003012
2	57500000	58000000	0.393194	0.216116
2	58000000	58500000	0.40437	0.379966
2	58500000	59000000	0.386376	0
2	59000000	59500000	0.404884	0.01612
2	59500000	60000000	0.404866	0.386444
2	60000000	60500000	0.391336	0.92181
2	60500000	61000000	0.400014	0.476424
2	61000000	61500000	0.411072	0.4954
2	61500000	62000000	0.396392	0.662934
2	62000000	62500000	0.395986	0
2	62500000	63000000	0.39632	0.412678
2	63000000	63500000	0.383584	0.37826
2	63500000	64000000	0.366052	0.00048
2	64000000	64500000	0.375636	0.529292
2	64500000	65000000	0.384268	0.251016
2	65000000	65500000	0.396594	0.326586
2	65500000	66000000	0.393548	0.41718
2	66000000	66500000	0.377366	0.01591
2	66500000	67000000	0.39079	0.943402
2	67000000	67500000	0.408576	0.75107
2	67500000	68000000	0.398248	0.446218
2	68000000	68500000	0.428622	0.46452
2	68500000	69000000	0.40799	0.507966
2	69000000	69500000	0.410254	0.514794
2	69500000	70000000	0.411908	0.698482
2	70000000	70500000	0.42617	0.221232
2	70500000	71000000	0.401628	0
2	71000000	71500000	0.418512	0.324902
2	71500000	72000000	0.413574	0.06333
2	72000000	72500000	0.412928	0.707052
2	72500000	73000000	0.379678	0.287962
2	73000000	73500000	0.399378	0.8718
2	73500000	74000000	0.407404	0.243108
2	74000000	74500000	0.390488	0.525256
2	74500000	75000000	0.399456	0.452778
2	75000000	75500000	0.386028	0.451044
2	75500000	76000000	0.397582	0.676848
2	76000000	76500000	0.411434	0.100192
2	76500000	77000000	0.392686	0
2	77000000	77500000	0.37872	0.714538
2	77500000	78000000	0.3811	0.241674
2	78000000	78500000	0.365274	0.001638
2	78500000	79000000	0.365452	0
2	79000000	79500000	0.366328	0
2	79500000	80000000	0.367684	0
2	80000000	80500000	0.367424	0
2	80500000	81000000	0.364804	0
2	81000000	81500000	0.36482	0
2	81500000	82000000	0.370274	0.00215
2	82000000	82500000	0.381246	0.126094
2	82500000	83000000	0.383836	0.401762
2	83000000	83500000	0.38787	0.00207
2	83500000	84000000	0.394672	0.515656
2	84000000	84500000	0.396368	0.568382
2	84500000	85000000	0.399738	0.540812
2	85000000	85500000	0.39556	1
2	85500000	86000000	0.428806	0.39672
2	86000000	86500000	0.399598	0.399962
2	86500000	87000000	0.379346	0.873402
2	87000000	87500000	0.402078	0.347478
2	87500000	88000000	0.392226	0.038354
2	88000000	88500000	0.413302	0.959474
2	88500000	89000000	0.411754	0.65587
2	89000000	89500000	0.41228	0.4385
2	89500000	90000000	0.398978	0.547438
2	90000000	90500000	0.396586	0.487972
2	90500000	91000000	0.41806	0.302286
2	91000000	91500000	0.41153	0.198486
2	91500000	92000000	0.396488	0.090236
2	92000000	92500000	0.3682	0.009384
2	92500000	93000000	0.377724	0.001164
2	93000000	93500000	0.406602	0.280814
2	93500000	94000000	0.383736	0.007262
2	94000000	94500000	0.375456	0.109936
2	94500000	95000000	0.368694	0
2	95000000	95500000	0.374886	0.00126
2	95500000	96000000	0.384638	0
2	96000000	96500000	0.406172	0.051486
2	96500000	97000000	0.393842	0.6281
2	97000000	97500000	0.428636	0.496612
2	97500000	98000000	0.39879	0.003642
2	98000000	98500000	0.381574	0
2	98500000	99000000	0.380776	0
2	99000000	99500000	0.383396	0
2	99500000	100000000	0.374988	0
2	100000000	100500000	0.367978	0
2	100500000	101000000	0.365114	0.000822
2	101000000	101500000	0.372404	0
2	101500000	102000000	0.38163	0
2	102000000	102500000	0.405424	0.063466
2	102500000	103000000	0.436818	0.427268
2	103000000	103500000	0.444334	0.580908
2	103500000	104000000	0.436524	0.497304
2	104000000	104500000	0.419246	0.632662
2	104500000	105000000	0.431368	0.471616
2	105000000	105500000	0.468246	0.768006
2	105500000	106000000	0.467044	0.676232
2	106000000	106500000	0.473364	0.429218
2	106500000	107000000	0.401918	0.850414
2	107000000	107500000	0.386054	0.512286
2	107500000	108000000	0.39056	0
2	108000000	108500000	0.43189	0.167962
2	108500000	109000000	0.429646	0.79657
2	109000000	109500000	0.39771	0.18223
2	109500000	110000000	0.388314	0
2	110000000	110500000	0.382988	0
2	110500000	111000000	0.387066	0
2	111000000	111500000	0.39154	0
2	111500000	112000000	0.4112	0.071538
2	112000000	112500000	0.449734	0.35278
2	112500000	113000000	0.46248	0.668762
2	113000000	113500000	0.462354	0.819096
2	113500000	114000000	0.441724	0.370878
2	114000000	114500000	0.419374	0.36517
2	114500000	115000000	0.401266	0.812014
2	115000000	115500000	0.41791	0.72905
2	115500000	116000000	0.415462	0.397992
2	116000000	116500000	0.425028	0.264864
2	116500000	117000000	0.399148	0.156314
2	117000000	117500000	0.394968	0.001002
2	117500000	118000000	0.401776	0
2	118000000	118500000	0.47119	0.09591
2	118500000	119000000	0.413302	0.46146
2	119000000	119500000	0.44946	0.60839
2	119500000	120000000	0.458092	0.320116
2	120000000	120500000	0.412758	0.404392
2	120500000	121000000	0.388394	0.586902
2	121000000	121500000	0.387856	0.207584
2	121500000	122000000	0.374482	0.299032
2	122000000	122500000	0.373698	0.226126
2	122500000	123000000	0.375402	0
2	123000000	123500000	0.371028	0.47391
2	123500000	124000000	0.378534	0.284526
2	124000000	124500000	0.35256	0.070882
2	124500000	125000000	0.37173	0.229464
2	125000000	125500000	0.368186	0.01505
2	125500000	126000000	0.372802	0.006426
2	126000000	126500000	0.365356	0.145048
2	126500000	127000000	0.366322	0.04484
2	127000000	127500000	0.375742	0
2	127500000	128000000	0.38553	0.133324
2	128000000	128500000	0.385002	0.35095
2	128500000	129000000	0.379354	0.581706
2	129000000	129500000	0.39293	0.24184
2	129500000	130000000	0.389358	0.266676
2	130000000	130500000	0.386058	0.244026
2	130500000	131000000	0.382114	0
2	131000000	131500000	0.389708	0.153836
2	131500000	132000000	0.385146	0.236084
2	132000000	132500000	0.391642	0.780886
2	132500000	133000000	0.396862	0.836682
2	133000000	133500000	0.40072	0.589766
2	133500000	134000000	0.404804	0.752422
2	134000000	134500000	0.406994	0.313116
2	134500000	135000000	0.41648	0.000774
2	135000000	135500000	0.410334	0.50844
2	135500000	136000000	0.402636	0
2	136000000	136500000	0.390662	0.389892
2	136500000	137000000	0.416352	0.485288
2	137000000	137500000	0.405478	0.493782
2	137500000	138000000	0.42048	0.247622
2	138000000	138500000	0.41519	0.913106
2	138500000	139000000	0.430536	0.312716
2	139000000	139500000	0.391668	0.634568
2	139500000	140000000	0.385062	0.397684
2	140000000	140500000	0.41565	0.73779
2	140500000	141000000	0.396862	0.663742
2	141000000	141500000	0.387482	0.572196
2	141500000	142000000	0.409422	0.504964
2	142000000	142500000	0.411084	0.184544
2	142500000	143000000	0.409872	0.562812
2	143000000	143500000	0.383448	0.054774
2	143500000	144000000	0.377316	0.35402
2	144000000	144500000	0.379176	0.242816
2	144500000	145000000	0.375288	0.556826
2	145000000	145500000	0.382092	0.429764
2	145500000	146000000	0.379484	0.223724
2	146000000	146500000	0.385486	0.583654
2	146500000	147000000	0.377496	0
2	147000000	147500000	0.37709	0.004494
2	147500000	148000000	0.372718	0
2	148000000	148500000	0.376472	0.023642
2	148500000	149000000	0.376404	0.309718
2	149000000	149500000	0.384408	0.696464
2	149500000	150000000	0.372774	0.4402
2	150000000	150500000	0.398174	0
2	150500000	151000000	0.40902	0.277742
2	151000000	151500000	0.38145	0.49026
2	151500000	152000000	0.391202	0.490162
2	152000000	152500000	0.414374	0.620872
2	152500000	153000000	0.393822	0.442432
2	153000000	153500000	0.401892	0.248336
2	153500000	154000000	0.384864	0.312032
2	154000000	154500000	0.384736	0.241028
2	154500000	155000000	0.38056	0.22654
2	155000000	155500000	0.35896	0
2	155500000	156000000	0.366436	0.173296
2	156000000	156500000	0.37474	0.55434
2	156500000	157000000	0.371602	0.782694
2	157000000	157500000	0.37914	0.00066
2	157500000	158000000	0.383078	0
2	158000000	158500000	0.39499	0.603116
2	158500000	159000000	0.415138	0.699646
2	159000000	159500000	0.389902	0.948668
2	159500000	160000000	0.397648	0.096638
2	160000000	160500000	0.39528	0.08355
2	160500000	161000000	0.394586	0.131362
2	161000000	161500000	0.400688	0.309552
2	161500000	162000000	0.42385	0.459552
2	162000000	162500000	0.403718	0.461752
2	162500000	163000000	0.367298	0.186856
2	163000000	163500000	0.395736	0.089608
2	163500000	164000000	0.380734	0
2	164000000	164500000	0.368292	0
2	164500000	165000000	0.370824	0.000504
2	165000000	165500000	0.373098	0
2	165500000	166000000	0.372772	0
2	166000000	166500000	0.375018	0
2	166500000	167000000	0.384188	0.310758
2	167000000	167500000	0.38481	0.763804
2	167500000	168000000	0.38345	0.652182
2	168000000	168500000	0.369514	0.7732
2	168500000	169000000	0.368736	0.07343
2	169000000	169500000	0.365222	0
2	169500000	170000000	0.36039	0
2	170000000	170500000	0.359966	0
2	170500000	171000000	0.363088	0
2	171000000	171500000	0.35945	0
2	171500000	172000000	0.37593	0.094928
2	172000000	172500000	0.375942	0.001434
2	172500000	173000000	0.383484	0
2	173000000	173500000	0.395182	0.217954
2	173500000	174000000	0.395808	0.056794
2	174000000	174500000	0.387746	0.05935
2	174500000	175000000	0.386184	1
2	175000000	175500000	0.39247	0.154294
2	175500000	176000000	0.426032	0
2	176000000	176500000	0.409084	0.43863
2	176500000	177000000	0.383562	0.647028
2	177000000	177500000	0.40673	0.500784
2	177500000	178000000	0.442624	0.716732
2	178000000	178500000	0.418314	0
2	178500000	179000000	0.400256	0
2	179000000	179500000	0.394598	0.140668
2	179500000	180000000	0.424914	0.46056
2	180000000	180500000	0.399658	0.205604
2	180500000	181000000	0.395086	0
2	181000000	181500000	0.389286	0.084668
2	181500000	182000000	0.376522	0.380546
2	182000000	182500000	0.363198	0.663578
2	182500000	183000000	0.37386	0.164438
2	183000000	183500000	0.376474	0
2	183500000	184000000	0.384394	0
2	184000000	184500000	0.41715	0.136946
2	184500000	185000000	0.421032	0.176238
2	185000000	185500000	0.420506	0.001308
2	185500000	186000000	0.45862	0.48278
2	186000000	186500000	0.439006	0.45541
2	186500000	187000000	0.41025	0.766776
2	187000000	187500000	0.499088	0.089058
2	187500000	188000000	0.489262	0.346166
2	188000000	188500000	0.43107	0.497944
2	188500000	189000000	0.424924	0
2	189000000	189500000	0.390314	0.001588
2	189500000	190000000	0.380962	0
2	190000000	190500000	0.379942	0
2	190500000	191000000	0.378562	0
2	191000000	191500000	0.39343	0.538116
2	191500000	192000000	0.388942	1
2	192000000	192500000	0.373824	0.001542
2	192500000	193000000	0.376856	0
2	193000000	193500000	0.37809	0
2	193500000	194000000	0.39234	0.004924
2	194000000	194500000	0.432926	0.16896
2	194500000	195000000	0.399174	0.661116
2	195000000	195500000	0.398818	0.273254
2	195500000	196000000	0.38382	0.59824
2	196000000	196500000	0.367154	0
2	196500000	197000000	0.364076	0
2	197000000	197500000	0.3625	0
2	197500000	198000000	0.366468	0
2	198000000	198500000	0.369362	0.021052
2	198500000	199000000	0.374424	0.012484
2	199000000	199500000	0.382436	0.012266
2	199500000	200000000	0.377932	0.894638
2	200000000	200500000	0.39699	0.51579
2	200500000	201000000	0.390396	0.788852
2	201000000	201500000	0.395542	0.475756
2	201500000	202000000	0.391514	0.740592
2	202000000	202500000	0.382888	0
2	202500000	203000000	0.374796	0
2	203000000	203500000	0.40197	0.345908
2	203500000	204000000	0.402126	0.163562
2	204000000	204500000	0.414892	0.43735
2	204500000	205000000	0.40436	0.607028
2	205000000	205500000	0.396418	0.88536
2	205500000	206000000	0.428944	0.523812
2	206000000	206500000	0.37951	0.494276
2	206500000	207000000	0.375066	0.853682
2	207000000	207500000	0.41198	0.296654
2	207500000	208000000	0.413442	0.001128
2	208000000	208500000	0.38826	0
2	208500000	209000000	0.38678	0
2	209000000	209500000	0.435774	0.302798
2	209500000	210000000	0.4079	0.293896
2	210000000	210500000	0.400132	0.710222
2	210500000	211000000	0.416474	0.193756
2	211000000	211500000	0.417348	0.446602
2	211500000	212000000	0.408764	0.55369
2	212000000	212500000	0.390704	0.041476
2	212500000	213000000	0.378912	0.679116
2	213000000	213500000	0.387222	0.575492
2	213500000	214000000	0.389232	0.45135
2	214000000	214500000	0.376408	0.062828
2	214500000	215000000	0.368014	0.731776
2	215000000	215500000	0.36051	0
2	215500000	216000000	0.370512	0
2	216000000	216500000	0.386398	0.438434
2	216500000	217000000	0.376678	0.099052
2	217000000	217500000	0.375578	0.638954
2	217500000	218000000	0.379286	0.096946
2	218000000	218500000	0.389822	0.378976
2	218500000	219000000	0.391686	0.391824
2	219000000	219500000	0.414174	0.137866
2	219500000	220000000	0.44343	0.661866
2	220000000	220500000	0.45436	0.093324
2	220500000	221000000	0.413762	0
2	221000000	221500000	0.46961	0.3966
2	221500000	222000000	0.472788	0.628358
2	222000000	222500000	0.474256	0.597946
2	222500000	223000000	0.515394	0.706832
2	223000000	223500000	0.434082	0
2	223500000	224000000	0.401988	0.001278
2	224000000	224500000	0.385786	0
2	224500000	225000000	0.39291	0.064466
2	225000000	225500000	0.401178	0.62141
2	225500000	226000000	0.407578	0.002064
2	226000000	226500000	0.424244	0.506838
2	226500000	227000000	0.400394	0.063698
2	227000000	227500000	0.403626	0.6362
2	227500000	228000000	0.423006	0.198054
2	228000000	228500000	0.400194	0.525908
2	228500000	229000000	0.395012	0.342482
2	229000000	229500000	0.390118	0.091558
2	229500000	230000000	0.383042	0.001704
2	230000000	230500000	0.408846	0.081276
2	230500000	231000000	0.420066	0.6031
2	231000000	231500000	0.411096	0.370586
2	231500000	232000000	0.39978	0.581386
2	232000000	232500000	0.394498	0
2	232500000	233000000	0.41585	0.743996
2	233000000	233500000	0.417078	0.593434
2	233500000	234000000	0.428894	0.604206
2	234000000	234500000	0.447562	0.464742
2	234500000	235000000	0.476814	0.564452
2	235000000	235500000	0.440528	0.85192
2	235500000	236000000	0.49613	0.287906
2	236000000	236500000	0.470818	0.50967
2	236500000	237000000	0.45162	0.57131
2	237000000	237500000	0.484228	0.635068
2	237500000	238000000	0.452114	0.774426
2	238000000	238500000	0.49988	0.134122
2	238500000	239000000	0.479198	0.315392
2	239000000	239500000	0.48155	0.285842
2	239500000	240000000	0.46183	0.628502
2	240000000	240500000	0.429472	0.56803
2	240500000	241000000	0.441996	0.633464
2	241000000	241500000	0.498788	0.382262
2	241500000	242000000	0.474852	0.498072
2	242000000	242500000	0.483556	0.686444
2	242500000	243000000	0.482192	0.699434
2	243000000	243500000	0.479886	0.237284
2	243500000	244000000	0.459606	0.42496
2	244000000	244500000	0.467842	0.440614
2	244500000	245000000	0.466324	0.384502
2	245000000	245500000	0.497158	0.62409
2	245500000	246000000	0.510106	0.466692
2	246000000	246500000	0.511064	0.586028
2	246500000	247000000	0.446426	0.599732
2	247000000	247500000	0.47729	0.53695
2	247500000	248000000	0.49305	0.308412
2	248000000	248500000	0.500944	0.457064
2	248500000	249000000	0.536128	0.735066
2	249000000	249500000	0.544264	0.225466
2	249500000	250000000	0.542434	0.374604
2	250000000	250500000	0.574754	0.540454
2	250500000	251000000	0.54861	0.541648
2	251000000	251500000	0.420564	0.395062
2	251500000	251886930	0	0
3	0	500000	0.550972	0.872222
3	500000	1000000	0.625762	0.54993
3	1000000	1500000	0.599486	0.270548
3	1500000	2000000	0.61074	0.513332
3	2000000	2500000	0.605314	0.803782
3	2500000	3000000	0.596528	0.495152
3	3000000	3500000	0.599058	0.522786
3	3500000	4000000	0.54694	0.428744
3	4000000	4500000	0.498634	0.883798
3	4500000	5000000	0.479364	0.71244
3	5000000	5500000	0.523246	0.493656
3	5500000	6000000	0.502118	0.756776
3	6000000	6500000	0.51946	0.677722
3	6500000	7000000	0.49144	0.64959
3	7000000	7500000	0.523192	0.588592
3	7500000	8000000	0.51096	0.599564
3	8000000	8500000	0.532306	0.683848
3	8500000	9000000	0.489696	0.87016
3	9000000	9500000	0.49008	0.752264
3	9500000	10000000	0.472796	0.39402
3	10000000	10500000	0.41575	0.692664
3	10500000	11000000	0.424884	0.63072
3	11000000	11500000	0.456548	0.846248
3	11500000	12000000	0.449502	0.185514
3	12000000	12500000	0.44845	0.924064
3	12500000	13000000	0.40513	0.634072
3	13000000	13500000	0.404152	0.31108
3	13500000	14000000	0.47032	0.61027
3	14000000	14500000	0.503012	0.635654
3	14500000	15000000	0.426064	0.561876
3	15000000	15500000	0.410134	0.002952
3	15500000	16000000	0.43828	0.002736
3	16000000	16500000	0.426936	0
3	16500000	17000000	0.447866	0.174724
3	17000000	17500000	0.42522	0
3	17500000	18000000	0.43661	0
3	18000000	18500000	0.453828	0.379418
3	18500000	19000000	0.457238	0.539774
3	19000000	19500000	0.483058	0.57756
3	19500000	20000000	0.47688	0.770464
3	20000000	20500000	0.435396	0.401162
3	20500000	21000000	0.463274	0.400186
3	21000000	21500000	0.420424	0.059808
3	21500000	22000000	0.422182	0.052048
3	22000000	22500000	0.372216	0.001278
3	22500000	23000000	0.383684	0
3	23000000	23500000	0.414312	0.09221
3	23500000	24000000	0.415194	0.477028
3	24000000	24500000	0.461642	0.232232
3	24500000	25000000	0.442858	0.125558
3	25000000	25500000	0.40665	0
3	25500000	26000000	0.40999	0.393692
3	26000000	26500000	0.415296	0.046916
3	26500000	27000000	0.397714	0.0946
3	27000000	27500000	0.424398	0.429966
3	27500000	28000000	0.445072	0.222196
3	28000000	28500000	0.46036	0.373142
3	28500000	29000000	0.444054	0.40724
3	29000000	29500000	0.406292	0.001356
3	29500000	30000000	0.390658	0
3	30000000	30500000	0.388174	0
3	30500000	31000000	0.419614	0.269232
3	31000000	31500000	0.47025	0.69466
3	31500000	32000000	0.414382	0.74136
3	32000000	32500000	0.411384	0.453958
3	32500000	33000000	0.462626	0.585312
3	33000000	33500000	0.413878	0.625344
3	33500000	34000000	0.47206	0.742128
3	34000000	34500000	0.476644	0.585068
3	34500000	35000000	0.426536	0.729582
3	35000000	35500000	0.42646	0.796838
3	35500000	36000000	0.441764	0.48683
3	36000000	36500000	0.439918	0.894136
3	36500000	37000000	0.416892	0.378806
3	37000000	37500000	0.428648	0.56076
3	37500000	38000000	0.461176	0.175252
3	38000000	38500000	0.44068	0.414754
3	38500000	39000000	0.417296	0.550208
3	39000000	39500000	0.414972	0.741216
3	39500000	40000000	0.414118	0.42621
3	40000000	40500000	0.406574	0.336422
3	40500000	41000000	0.404784	0.026958
3	41000000	41500000	0.386986	0
3	41500000	42000000	0.399478	0.78929
3	42000000	42500000	0.41228	0.020064
3	42500000	43000000	0.424098	0.223352
3	43000000	43500000	0.431126	0.437798
3	43500000	44000000	0.426964	0.092912
3	44000000	44500000	0.40152	0.255918
3	44500000	45000000	0.38633	0.473658
3	45000000	45500000	0.377004	0.679896
3	45500000	46000000	0.400532	0.164318
3	46000000	46500000	0.409568	0.459912
3	46500000	47000000	0.380238	0.57304
3	47000000	47500000	0.38174	0.043008
3	47500000	48000000	0.371148	0
3	48000000	48500000	0.361878	0.007392
3	48500000	49000000	0.369622	0.000714
3	49000000	49500000	0.37289	0.002802
3	49500000	50000000	0.376144	0.000978
3	50000000	50500000	0.396186	0.010284
3	50500000	51000000	0.388084	0.209518
3	51000000	51500000	0.39989	0.516138
3	51500000	52000000	0.41009	0.444816
3	52000000	52500000	0.384594	0.242116
3	52500000	53000000	0.375406	0
3	53000000	53500000	0.378238	0
3	53500000	54000000	0.371224	0
3	54000000	54500000	0.365808	0
3	54500000	55000000	0.368536	0
3	55000000	55500000	0.37259	0
3	55500000	56000000	0.38842	0
3	56000000	56500000	0.4064	0.0492
3	56500000	57000000	0.418942	0.86663
3	57000000	57500000	0.4597	0.706648
3	57500000	58000000	0.466746	0.587086
3	58000000	58500000	0.449906	0.61226
3	58500000	59000000	0.42296	0.592952
3	59000000	59500000	0.436106	0.218336
3	59500000	60000000	0.452732	0.330206
3	60000000	60500000	0.450778	0.523088
3	60500000	61000000	0.443568	0.148954
3	61000000	61500000	0.456568	0.274688
3	61500000	62000000	0.417286	0.051816
3	62000000	62500000	0.472672	0.565396
3	62500000	63000000	0.448526	0.65037
3	63000000	63500000	0.388784	0.64276
3	63500000	64000000	0.434716	0.198276
3	64000000	64500000	0.415372	0
3	64500000	65000000	0.386696	0
3	65000000	65500000	0.401728	0
3	65500000	66000000	0.387816	0.198044
3	66000000	66500000	0.37835	0.377624
3	66500000	67000000	0.377556	0
3	67000000	67500000	0.379266	0.002378
3	67500000	68000000	0.37797	0.076966
3	68000000	68500000	0.402568	0.445724
3	68500000	69000000	0.371958	0.290518
3	69000000	69500000	0.410696	0.283196
3	69500000	70000000	0.423686	0.630556
3	70000000	70500000	0.391284	0.242764
3	70500000	71000000	0.393876	0.168078
3	71000000	71500000	0.379178	0.058806
3	71500000	72000000	0.375936	0
3	72000000	72500000	0.370582	0
3	72500000	73000000	0.365688	0
3	73000000	73500000	0.370522	0
3	73500000	74000000	0.368112	0.002106
3	74000000	74500000	0.378204	0.49328
3	74500000	75000000	0.375354	0.85146
3	75000000	75500000	0.382658	0.00382
3	75500000	76000000	0.406516	0.388414
3	76000000	76500000	0.416468	0.394938
3	76500000	77000000	0.39852	0.044206
3	77000000	77500000	0.42881	0.425234
3	77500000	78000000	0.472844	0.368294
3	78000000	78500000	0.433462	0.563128
3	78500000	79000000	0.443392	0.844316
3	79000000	79500000	0.407504	0.734948
3	79500000	80000000	0.451758	0.203482
3	80000000	80500000	0.380388	0.135092
3	80500000	81000000	0.397482	0.555322
3	81000000	81500000	0.428098	0.474
3	81500000	82000000	0.460852	0.364992
3	82000000	82500000	0.423938	0.541382
3	82500000	83000000	0.418142	0.001836
3	83000000	83500000	0.374214	0.000822
3	83500000	84000000	0.371986	0
3	84000000	84500000	0.395408	0.477378
3	84500000	85000000	0.405144	0.668928
3	85000000	85500000	0.400748	0.373162
3	85500000	86000000	0.39683	0.700392
3	86000000	86500000	0.424478	0.313624
3	86500000	87000000	0.42069	0.122052
3	87000000	87500000	0.393142	0.512784
3	87500000	88000000	0.406624	0.775646
3	88000000	88500000	0.405972	0.221296
3	88500000	89000000	0.378332	0.043146
3	89000000	89500000	0.372438	0
3	89500000	90000000	0.378604	0
3	90000000	90500000	0.383486	0
3	90500000	91000000	0.395212	0.166002
3	91000000	91500000	0.407776	0.904636
3	91500000	92000000	0.38885	0.789204
3	92000000	92500000	0.384162	0.583234
3	92500000	93000000	0.426618	0.25617
3	93000000	93500000	0.45982	0.404198
3	93500000	94000000	0.453434	0.72599
3	94000000	94500000	0.458762	0.09541
3	94500000	95000000	0.403908	0.818116
3	95000000	95500000	0.408058	0.419688
3	95500000	96000000	0.44927	0.42035
3	96000000	96500000	0.426716	0.619964
3	96500000	97000000	0.457776	0.567788
3	97000000	97500000	0.422628	0.497196
3	97500000	98000000	0.46219	0.169082
3	98000000	98500000	0.422606	0.084602
3	98500000	99000000	0.395628	0.000912
3	99000000	99500000	0.421982	0.045088
3	99500000	100000000	0.438998	0.827386
3	100000000	100500000	0.461364	0.709434
3	100500000	101000000	0.465068	0.490694
3	101000000	101500000	0.464382	0.445134
3	101500000	102000000	0.447678	0.259888
3	102000000	102500000	0.435682	0.806696
3	102500000	103000000	0.434756	0.597376
3	103000000	103500000	0.449712	0.699106
3	103500000	104000000	0.434128	0.553478
3	104000000	104500000	0.518838	0.659616
3	104500000	105000000	0.518988	0.66609
3	105000000	105500000	0.47256	0.690582
3	105500000	106000000	0.46569	0.68693
3	106000000	106500000	0.463664	0.52981
3	106500000	107000000	0.43162	0.538544
3	107000000	107500000	0.441922	0.198634
3	107500000	108000000	0.4743	0.004768
3	108000000	108500000	0.398422	0.424104
3	108500000	109000000	0.40319	0.6679
3	109000000	109500000	0.403632	0.627098
3	109500000	110000000	0.383328	0.474964
3	110000000	110500000	0.368592	0
3	110500000	111000000	0.36972	0
3	111000000	111500000	0.373174	0.001158
3	111500000	112000000	0.37974	0.083268
3	112000000	112500000	0.391426	0.39756
3	112500000	113000000	0.424656	0.149802
3	113000000	113500000	0.41549	0.54301
3	113500000	114000000	0.416192	0.59232
3	114000000	114500000	0.400788	0
3	114500000	115000000	0.384306	0.942496
3	115000000	115500000	0.384546	0.213952
3	115500000	116000000	0.374908	0
3	116000000	116500000	0.387152	0.79982
3	116500000	117000000	0.390156	0.617618
3	117000000	117500000	0.386196	0.168506
3	117500000	118000000	0.387018	0.436636
3	118000000	118500000	0.381716	0.777884
3	118500000	119000000	0.377828	0.051784
3	119000000	119500000	0.38181	0.290804
3	119500000	120000000	0.38885	0.228434
3	120000000	120500000	0.3813	0.21482
3	120500000	121000000	0.374232	0
3	121000000	121500000	0.366426	0
3	121500000	122000000	0.364502	0
3	122000000	122500000	0.369726	0.844278
3	122500000	123000000	0.381748	0
3	123000000	123500000	0.380012	0.462678
3	123500000	124000000	0.36823	0
3	124000000	124500000	0.365344	0
3	124500000	125000000	0.372644	0
3	125000000	125500000	0.372338	0.403232
3	125500000	126000000	0.39065	0.143658
3	126000000	126500000	0.39569	0.02397
3	126500000	127000000	0.414742	0.324096
3	127000000	127500000	0.398072	0.17138
3	127500000	128000000	0.372808	0.000834
3	128000000	128500000	0.375828	0.323564
3	128500000	129000000	0.38062	0.072484
3	129000000	129500000	0.399586	0.257524
3	129500000	130000000	0.410494	0
3	130000000	130500000	0.406374	0.425742
3	130500000	131000000	0.411002	0.498764
3	131000000	131500000	0.43661	0.48791
3	131500000	132000000	0.425562	0.500724
3	132000000	132500000	0.408454	0.63734
3	132500000	133000000	0.42244	0.651172
3	133000000	133500000	0.489338	0.552316
3	133500000	134000000	0.45082	0.225262
3	134000000	134500000	0.481206	0.518002
3	134500000	135000000	0.484254	0.598478
3	135000000	135500000	0.51286	0.418984
3	135500000	136000000	0.438276	0.610012
3	136000000	136500000	0.410124	0.439816
3	136500000	137000000	0.402764	0.723564
3	137000000	137500000	0.461578	0.553108
3	137500000	138000000	0.453192	0.791338
3	138000000	138500000	0.466342	0.431686
3	138500000	139000000	0.398544	0.177764
3	139000000	139500000	0.39852	0.584696
3	139500000	140000000	0.482958	0.398682
3	140000000	140500000	0.413872	0.023674
3	140500000	141000000	0.396002	0.068128
3	141000000	141500000	0.406182	0.122284
3	141500000	142000000	0.381406	0.393652
3	142000000	142500000	0.398646	0.456822
3	142500000	143000000	0.387548	0.621886
3	143000000	143500000	0.387368	0.692782
3	143500000	144000000	0.381182	0.337602
3	144000000	144500000	0.377964	0.40452
3	144500000	145000000	0.388354	0
3	145000000	145500000	0.40161	0.26938
3	145500000	146000000	0.391912	0.567842
3	146000000	146500000	0.391004	0.026676
3	146500000	147000000	0.377098	0.326258
3	147000000	147500000	0.366192	0.367894
3	147500000	148000000	0.381296	0.717078
3	148000000	148500000	0.37999	0.692258
3	148500000	149000000	0.373124	0.48336
3	149000000	149500000	0.38469	0.379866
3	149500000	150000000	0.3876	0.785734
3	150000000	150500000	0.390066	0.84483
3	150500000	151000000	0.403754	0.429712
3	151000000	151500000	0.40001	0.377664
3	151500000	152000000	0.401332	0.158326
3	152000000	152500000	0.395582	0.327022
3	152500000	153000000	0.401684	0.3079
3	153000000	153500000	0.418816	0.02049
3	153500000	154000000	0.393698	0.333238
3	154000000	154500000	0.400916	0.049882
3	154500000	155000000	0.412216	0.295088
3	155000000	155500000	0.415578	0.30404
3	155500000	156000000	0.390726	0.314738
3	156000000	156500000	0.414976	0.592124
3	156500000	157000000	0.404208	0.700376
3	157000000	157500000	0.387384	0.092114
3	157500000	158000000	0.422426	0.499094
3	158000000	158500000	0.379834	0.656244
3	158500000	159000000	0.38861	0.001308
3	159000000	159500000	0.379362	0
3	159500000	160000000	0.368448	0
3	160000000	160500000	0.370188	0
3	160500000	161000000	0.37988	0.130094
3	161000000	161500000	0.378428	0.000942
3	161500000	162000000	0.39577	0.101786
3	162000000	162500000	0.401888	0
3	162500000	163000000	0.444028	0.271594
3	163000000	163500000	0.471942	0.527446
3	163500000	164000000	0.451806	0.498748
3	164000000	164500000	0.457678	0.731606
3	164500000	165000000	0.442436	0.418998
3	165000000	165500000	0.377932	0
3	165500000	166000000	0.367588	0
3	166000000	166500000	0.376988	0
3	166500000	167000000	0.401392	0.446794
3	167000000	167500000	0.41011	0.850344
3	167500000	168000000	0.395656	0.630454
3	168000000	168500000	0.401004	0.000636
3	168500000	169000000	0.405576	0.069542
3	169000000	169500000	0.404494	0.19599
3	169500000	170000000	0.406394	0.679088
3	170000000	170500000	0.38204	0.347616
3	170500000	171000000	0.375634	0.881722
3	171000000	171500000	0.404898	0.493746
3	171500000	172000000	0.401426	0.770728
3	172000000	172500000	0.411616	0.413982
3	172500000	173000000	0.38956	0.819744
3	173000000	173500000	0.422616	0.327068
3	173500000	174000000	0.406432	0.31925
3	174000000	174500000	0.429624	0.854138
3	174500000	175000000	0.438248	0.707462
3	175000000	175500000	0.408854	0.64238
3	175500000	176000000	0.426592	0.029054
3	176000000	176500000	0.44378	0.281058
3	176500000	177000000	0.41881	0.78848
3	177000000	177500000	0.424588	0.517042
3	177500000	178000000	0.445362	0.629156
3	178000000	178500000	0.44419	0.39129
3	178500000	179000000	0.445186	0.999624
3	179000000	179500000	0.433904	0.023396
3	179500000	180000000	0.425134	0
3	180000000	180500000	0.478508	0.476036
3	180500000	181000000	0.439494	0.631862
3	181000000	181500000	0.473406	0.345554
3	181500000	182000000	0.47926	0.243694
3	182000000	182500000	0.488772	0.35274
3	182500000	183000000	0.5047	0.3903
3	183000000	183500000	0.388646	0.113956
3	183500000	184000000	0.387252	0.305616
3	184000000	184500000	0.385492	0.491402
3	184500000	185000000	0.403628	0.17572
3	185000000	185500000	0.401244	0.40387
3	185500000	186000000	0.392514	0.243008
3	186000000	186500000	0.396656	0
3	186500000	187000000	0.397308	0.664672
3	187000000	187500000	0.383616	0.310862
3	187500000	188000000	0.392828	0
3	188000000	188500000	0.376542	0.431066
3	188500000	189000000	0.403018	0.10176
3	189000000	189500000	0.401884	0.693436
3	189500000	190000000	0.39835	0.203406
3	190000000	190500000	0.39424	0.65556
3	190500000	191000000	0.41276	0.200864
3	191000000	191500000	0.402574	0.101784
3	191500000	192000000	0.394372	0.455324
3	192000000	192500000	0.397536	0.1503
3	192500000	193000000	0.3817	0.07675
3	193000000	193500000	0.36416	0.751608
3	193500000	194000000	0.392186	0.091762
3	194000000	194500000	0.395448	0.084526
3	194500000	195000000	0.395192	0.73053
3	195000000	195500000	0.397576	0.426698
3	195500000	196000000	0.386174	0.572286
3	196000000	196500000	0.381744	0.000636
3	196500000	197000000	0.387158	0
3	197000000	197500000	0.399054	0.128092
3	197500000	198000000	0.400948	0.722926
3	198000000	198500000	0.39373	0.480416
3	198500000	199000000	0.377338	0.53589
3	199000000	199500000	0.372944	0
3	199500000	200000000	0.375424	0
3	200000000	200500000	0.38486	0.391434
3	200500000	201000000	0.405108	0.44754
3	201000000	201500000	0.39602	0.624488
3	201500000	202000000	0.398916	0.448478
3	202000000	202500000	0.399358	0.57112
3	202500000	203000000	0.414888	0.000726
3	203000000	203500000	0.438608	0.473506
3	203500000	204000000	0.442504	0.30914
3	204000000	204500000	0.434142	0.576746
3	204500000	205000000	0.413962	0.390124
3	205000000	205500000	0.429782	0.014306
3	205500000	206000000	0.394926	0.4136
3	206000000	206500000	0.37228	0.532572
3	206500000	207000000	0.382638	0.536942
3	207000000	207500000	0.39088	0.10086
3	207500000	208000000	0.400076	0.688602
3	208000000	208500000	0.41965	0.312262
3	208500000	209000000	0.410616	0.812916
3	209000000	209500000	0.023216	0.036638
3	209500000	210000000	0	0
3	210000000	210500000	0.1957	0.45805
3	210500000	211000000	0.444774	0.856966
3	211000000	211500000	0.509348	0.679194
3	211500000	212000000	0.495786	0.588264
3	212000000	212500000	0.478656	0.880656
3	212500000	213000000	0.471536	0.103004
3	213000000	213500000	0.465328	0.570466
3	213500000	214000000	0.484078	0.293464
3	214000000	214500000	0.532232	0.692766
3	214500000	215000000	0.49464	0.742358
3	215000000	215500000	0.447418	0.570096
3	215500000	216000000	0.48719	0.27372
3	216000000	216500000	0.532828	0.498152
3	216500000	217000000	0.501746	0.656102
3	217000000	217500000	0.529512	0.488926
3	217500000	218000000	0.495288	0.68262
3	218000000	218500000	0.514214	0.446068
3	218500000	219000000	0.496894	0.68683
3	219000000	219500000	0.439688	0.73951
3	219500000	220000000	0.438806	0.484426
3	220000000	220500000	0.506038	0.636962
3	220500000	221000000	0.52024	0.733838
3	221000000	221500000	0.504188	0.347534
3	221500000	222000000	0.540682	0.67938
3	222000000	222500000	0.509832	0.838582
3	222500000	223000000	0.538308	0.335996
3	223000000	223500000	0.502924	0.642194
3	223500000	224000000	0.523306	0.317698
3	224000000	224500000	0.558898	0.599814
3	224500000	225000000	0.56572	0.685198
3	225000000	225500000	0.501472	0
3	225500000	226000000	0.506194	0
3	226000000	226500000	0.57054	0.359706
3	226500000	227000000	0.55131	0.135974
3	227000000	227500000	0.5848	0.575726
3	227500000	227801620	0.531705	0.605822
4	0	500000	0.211232	0.025464
4	500000	1000000	0.496938	0.649418
4	1000000	1500000	0.564324	0.278252
4	1500000	2000000	0.548342	0.476464
4	2000000	2500000	0.482524	0.328976
4	2500000	3000000	0.51969	0.248858
4	3000000	3500000	0.537018	0.598326
4	3500000	4000000	0.479438	0.678886
4	4000000	4500000	0.469018	0.019132
4	4500000	5000000	0.458202	0
4	5000000	5500000	0.458242	0.28279
4	5500000	6000000	0.458722	0.852902
4	6000000	6500000	0.500426	0.672508
4	6500000	7000000	0.529342	0.684908
4	7000000	7500000	0.428866	0.56738
4	7500000	8000000	0.481192	0.267576
4	8000000	8500000	0.480018	0.507088
4	8500000	9000000	0.447786	0.424964
4	9000000	9500000	0.42531	0.441492
4	9500000	10000000	0.395024	0.147802
4	10000000	10500000	0.386642	0
4	10500000	11000000	0.386202	0
4	11000000	11500000	0.37968	0
4	11500000	12000000	0.375158	0
4	12000000	12500000	0.390816	0.001836
4	12500000	13000000	0.415002	0.102868
4	13000000	13500000	0.39717	0.347634
4	13500000	14000000	0.451584	0.342988
4	14000000	14500000	0.44822	0.50235
4	14500000	15000000	0.458154	0.655614
4	15000000	15500000	0.422982	0.641134
4	15500000	16000000	0.454276	0.237916
4	16000000	16500000	0.42002	0.660648
4	16500000	17000000	0.446112	0.615118
4	17000000	17500000	0.452638	0.712938
4	17500000	18000000	0.428354	0.760144
4	18000000	18500000	0.397384	0.23778
4	18500000	19000000	0.42699	0.7335
4	19000000	19500000	0.407542	0.868278
4	19500000	20000000	0.385374	0.002796
4	20000000	20500000	0.397818	0
4	20500000	21000000	0.425366	0.407022
4	21000000	21500000	0.416212	0.686642
4	21500000	22000000	0.423848	0.400066
4	22000000	22500000	0.421814	0.697774
4	22500000	23000000	0.39885	0.849952
4	23000000	23500000	0.409036	0.644426
4	23500000	24000000	0.46422	0.179598
4	24000000	24500000	0.478814	0.596574
4	24500000	25000000	0.44531	0.36337
4	25000000	25500000	0.415444	0.345088
4	25500000	26000000	0.426596	0.5745
4	26000000	26500000	0.426734	0.609154
4	26500000	27000000	0.415936	0.725576
4	27000000	27500000	0.467918	0.45207
4	27500000	28000000	0.472248	0.632678
4	28000000	28500000	0.423656	0.379134
4	28500000	29000000	0.404218	0.4572
4	29000000	29500000	0.385284	0.869632
4	29500000	30000000	0.377632	0.000972
4	30000000	30500000	0.375876	0.000588
4	30500000	31000000	0.372366	0.138658
4	31000000	31500000	0.385316	0.08125
4	31500000	32000000	0.394496	0.215092
4	32000000	32500000	0.390692	0.431412
4	32500000	33000000	0.392864	0.537232
4	33000000	33500000	0.395442	0.843
4	33500000	34000000	0.39418	0.67013
4	34000000	34500000	0.393966	0.357984
4	34500000	35000000	0.391008	0.522638
4	35000000	35500000	0.370094	0.004344
4	35500000	36000000	0.367502	0
4	36000000	36500000	0.36881	0
4	36500000	37000000	0.370036	0
4	37000000	37500000	0.380286	0.21269
4	37500000	38000000	0.404304	0.724
4	38000000	38500000	0.394068	0.35321
4	38500000	39000000	0.409478	0.404852
4	39000000	39500000	0.382354	0.521028
4	39500000	40000000	0.392624	0
4	40000000	40500000	0.401454	0
4	40500000	41000000	0.403002	0.022318
4	41000000	41500000	0.419252	0.59295
4	41500000	42000000	0.404034	0.044808
4	42000000	42500000	0.412686	0.219868
4	42500000	43000000	0.439366	0.581044
4	43000000	43500000	0.493504	0.583116
4	43500000	44000000	0.48304	0.414556
4	44000000	44500000	0.418322	0.010586
4	44500000	45000000	0.396284	0.109062
4	45000000	45500000	0.47118	0.661992
4	45500000	46000000	0.39573	0.338968
4	46000000	46500000	0.379364	0
4	46500000	47000000	0.370018	0.219314
4	47000000	47500000	0.372536	0.001518
4	47500000	48000000	0.383252	0.256558
4	48000000	48500000	0.391614	0.466262
4	48500000	49000000	0.404418	0.250804
4	49000000	49500000	0.414752	0.429774
4	49500000	50000000	0.4149	0.378164
4	50000000	50500000	0.416866	0.253742
4	50500000	51000000	0.409208	0.290588
4	51000000	51500000	0.42845	0.254966
4	51500000	52000000	0.40119	0.676494
4	52000000	52500000	0.412118	0.423096
4	52500000	53000000	0.411018	0.690626
4	53000000	53500000	0.422844	0.737032
4	53500000	54000000	0.422368	0.615052
4	54000000	54500000	0.42052	0.394104
4	54500000	55000000	0.5011	0.535468
4	55000000	55500000	0.403424	0.211464
4	55500000	56000000	0.410894	0.995664
4	56000000	56500000	0.416744	0.49917
4	56500000	57000000	0.378974	1
4	57000000	57500000	0.419142	0.623952
4	57500000	58000000	0.404202	0.293096
4	58000000	58500000	0.394294	0.425768
4	58500000	59000000	0.404562	0.48378
4	59000000	59500000	0.428082	0.358096
4	59500000	60000000	0.412684	0.800428
4	60000000	60500000	0.41174	0.386248
4	60500000	61000000	0.387528	0.021176
4	61000000	61500000	0.3726	0
4	61500000	62000000	0.374524	0
4	62000000	62500000	0.387346	0
4	62500000	63000000	0.381016	0.17083
4	63000000	63500000	0.377392	0.357974
4	63500000	64000000	0.40118	0.74174
4	64000000	64500000	0.403256	0.3969
4	64500000	65000000	0.378142	0.33532
4	65000000	65500000	0.375946	0.002254
4	65500000	66000000	0.37388	0.078104
4	66000000	66500000	0.364932	0.283064
4	66500000	67000000	0.37829	0.185806
4	67000000	67500000	0.369314	0
4	67500000	68000000	0.365518	0.15308
4	68000000	68500000	0.387444	0.205866
4	68500000	69000000	0.387386	0.660214
4	69000000	69500000	0.387388	0.869276
4	69500000	70000000	0.403216	0.474508
4	70000000	70500000	0.39225	0.222928
4	70500000	71000000	0.40211	0.198556
4	71000000	71500000	0.41104	0.533296
4	71500000	72000000	0.38504	0.911422
4	72000000	72500000	0.402892	0.207342
4	72500000	73000000	0.40107	0.420182
4	73000000	73500000	0.444298	0.598556
4	73500000	74000000	0.411768	0.619688
4	74000000	74500000	0.401612	0.195564
4	74500000	75000000	0.38921	0.151194
4	75000000	75500000	0.378064	0.778802
4	75500000	76000000	0.397456	0.79713
4	76000000	76500000	0.388354	0.723762
4	76500000	77000000	0.377204	0.533352
4	77000000	77500000	0.400664	0.806178
4	77500000	78000000	0.371254	0.249036
4	78000000	78500000	0.365876	0
4	78500000	79000000	0.369776	0.013764
4	79000000	79500000	0.389392	0.21492
4	79500000	80000000	0.379386	0.104534
4	80000000	80500000	0.374454	0.578314
4	80500000	81000000	0.367468	0
4	81000000	81500000	0.366822	0.564414
4	81500000	82000000	0.367088	0.489882
4	82000000	82500000	0.379214	0.114644
4	82500000	83000000	0.364558	0.06464
4	83000000	83500000	0.371286	0.305196
4	83500000	84000000	0.361724	0
4	84000000	84500000	0.360908	0
4	84500000	85000000	0.368024	0.250132
4	85000000	85500000	0.378456	0
4	85500000	86000000	0.364354	0
4	86000000	86500000	0.373236	0.001164
4	86500000	87000000	0.389188	0
4	87000000	87500000	0.405306	0.650746
4	87500000	88000000	0.413646	0.941266
4	88000000	88500000	0.39206	0.740166
4	88500000	89000000	0.40467	0.58999
4	89000000	89500000	0.402186	0.53444
4	89500000	90000000	0.424226	0.456082
4	90000000	90500000	0.420798	0.70519
4	90500000	91000000	0.38966	0.515252
4	91000000	91500000	0.39366	0.013416
4	91500000	92000000	0.372984	0.337942
4	92000000	92500000	0.37834	0.28018
4	92500000	93000000	0.382326	0.06296
4	93000000	93500000	0.382522	0.425342
4	93500000	94000000	0.375978	0.64758
4	94000000	94500000	0.381238	0.00198
4	94500000	95000000	0.388868	0.546514
4	95000000	95500000	0.386164	0.099856
4	95500000	96000000	0.39707	0.661414
4	96000000	96500000	0.386134	0.762474
4	96500000	97000000	0.38234	0.27722
4	97000000	97500000	0.374242	0.527292
4	97500000	98000000	0.38266	0.467988
4	98000000	98500000	0.363696	1
4	98500000	99000000	0.38463	0.289214
4	99000000	99500000	0.373332	0
4	99500000	100000000	0.381662	0.192178
4	100000000	100500000	0.389654	0.330474
4	100500000	101000000	0.375972	0.091732
4	101000000	101500000	0.37639	0.633508
4	101500000	102000000	0.38069	0.608938
4	102000000	102500000	0.384624	0.135754
4	102500000	103000000	0.36827	0
4	103000000	103500000	0.367566	0
4	103500000	104000000	0.37247	0
4	104000000	104500000	0.384596	0.001962
4	104500000	105000000	0.418506	0.302528
4	105000000	105500000	0.393942	0.688078
4	105500000	106000000	0.415328	0.117412
4	106000000	106500000	0.400484	0.050616
4	106500000	107000000	0.413036	0.312438
4	107000000	107500000	0.40144	0.14605
4	107500000	108000000	0.42428	0.91961
4	108000000	108500000	0.412222	0.32265
4	108500000	109000000	0.392298	0.322054
4	109000000	109500000	0.3975	0.536188
4	109500000	110000000	0.40253	0.125346
4	110000000	110500000	0.391398	0.341138
4	110500000	111000000	0.40663	0.614818
4	111000000	111500000	0.410504	0.863922
4	111500000	112000000	0.391124	0.521722
4	112000000	112500000	0.420098	0.003864
4	112500000	113000000	0.418912	0.668306
4	113000000	113500000	0.434686	0.369924
4	113500000	114000000	0.438932	0.707188
4	114000000	114500000	0.396908	0
4	114500000	115000000	0.408004	0.05222
4	115000000	115500000	0.423418	0.424132
4	115500000	116000000	0.47911	0.60491
4	116000000	116500000	0.457434	0.688984
4	116500000	117000000	0.423478	0.040578
4	117000000	117500000	0.383572	0
4	117500000	118000000	0.376358	0
4	118000000	118500000	0.3791	0
4	118500000	119000000	0.370648	0
4	119000000	119500000	0.373408	0
4	119500000	120000000	0.37217	0
4	120000000	120500000	0.381912	0.002444
4	120500000	121000000	0.386108	0.036026
4	121000000	121500000	0.400438	0.406412
4	121500000	121709769	0.483489	0
5	0	500000	0.434268	0.251086
5	500000	1000000	0.440784	0.454046
5	1000000	1500000	0.45567	0.54539
5	1500000	2000000	0.48234	0.489762
5	2000000	2500000	0.464688	0.473316
5	2500000	3000000	0.494638	0.545708
5	3000000	3500000	0.440528	0.381782
5	3500000	4000000	0.527886	0.763792
5	4000000	4500000	0.550964	0.586114
5	4500000	5000000	0.533652	0.5419
5	5000000	5500000	0.506748	0.63812
5	5500000	6000000	0.528872	0.710446
5	6000000	6500000	0.500998	0.635088
5	6500000	7000000	0.457682	0.425848
5	7000000	7500000	0.444302	0.637414
5	7500000	8000000	0.4814	0.552788
5	8000000	8500000	0.39798	0.069084
5	8500000	9000000	0.38948	0
5	9000000	9500000	0.390986	0
5	9500000	10000000	0.46512	0.568728
5	10000000	10500000	0.526982	0.466158
5	10500000	11000000	0.468628	0.37003
5	11000000	11500000	0.52767	0.504562
5	11500000	12000000	0.43498	0.237966
5	12000000	12500000	0.403904	0.341142
5	12500000	13000000	0.505004	0.685106
5	13000000	13500000	0.519336	0.616018
5	13500000	14000000	0.516352	0.729366
5	14000000	14500000	0.4675	0.560882
5	14500000	15000000	0.524984	0.540654
5	15000000	15500000	0.481676	0.61839
5	15500000	16000000	0.445924	0.96119
5	16000000	16500000	0.483932	0.610264
5	16500000	17000000	0.509202	0.556072
5	17000000	17500000	0.522418	0.46406
5	17500000	18000000	0.522898	0.50281
5	18000000	18500000	0.535486	0.595738
5	18500000	19000000	0.530826	0.517818
5	19000000	19500000	0.516264	0.244946
5	19500000	20000000	0.46913	0.568766
5	20000000	20500000	0.444048	0.497
5	20500000	21000000	0.415586	0.693298
5	21000000	21500000	0.388164	0.550672
5	21500000	22000000	0.383002	0
5	22000000	22500000	0.38166	0.479082
5	22500000	23000000	0.376436	0.469404
5	23000000	23500000	0.386584	0.181942
5	23500000	24000000	0.38248	0.160388
5	24000000	24500000	0.397336	0.381804
5	24500000	25000000	0.408072	0.412416
5	25000000	25500000	0.419214	0.336524
5	25500000	26000000	0.38925	0.198324
5	26000000	26500000	0.376214	0
5	26500000	27000000	0.387938	0
5	27000000	27500000	0.41046	0.609124
5	27500000	28000000	0.400424	0.220426
5	28000000	28500000	0.38812	0.431266
5	28500000	29000000	0.407708	0.332424
5	29000000	29500000	0.401726	0.247022
5	29500000	30000000	0.395836	0.379624
5	30000000	30500000	0.378934	0.000906
5	30500000	31000000	0.369622	0.001368
5	31000000	31500000	0.37898	0.35495
5	31500000	32000000	0.375646	0
5	32000000	32500000	0.392854	0.081568
5	32500000	33000000	0.39391	0.406074
5	33000000	33500000	0.391716	0.619938
5	33500000	34000000	0.381976	0
5	34000000	34500000	0.37807	0
5	34500000	35000000	0.382234	0
5	35000000	35500000	0.415576	0.115038
5	35500000	36000000	0.416912	0.547844
5	36000000	36500000	0.48798	0.69158
5	36500000	37000000	0.430142	0.708442
5	37000000	37500000	0.490352	0.546334
5	37500000	38000000	0.42696	0.390424
5	38000000	38500000	0.41567	0.258404
5	38500000	39000000	0.42039	0.46164
5	39000000	39500000	0.376932	0.191712
5	39500000	40000000	0.36628	0.453868
5	40000000	40500000	0.377336	0.027238
5	40500000	41000000	0.417196	0.162242
5	41000000	41500000	0.523466	0.475492
5	41500000	42000000	0.576816	0.561978
5	42000000	42500000	0.530244	0.349974
5	42500000	43000000	0.419444	0.488026
5	43000000	43500000	0.46553	0.40095
5	43500000	44000000	0.462648	0.36514
5	44000000	44500000	0.420876	0.793288
5	44500000	45000000	0.484016	0.156698
5	45000000	45500000	0.462014	0.322296
5	45500000	46000000	0.437342	0.402026
5	46000000	46500000	0.417552	0
5	46500000	47000000	0.448038	0.790432
5	47000000	47500000	0.409574	0.606802
5	47500000	48000000	0.414004	0.663406
5	48000000	48500000	0.424224	0.364918
5	48500000	49000000	0.449224	0.290008
5	49000000	49500000	0.466536	0.536296
5	49500000	50000000	0.41317	0.628148
5	50000000	50500000	0.408498	0.612076
5	50500000	51000000	0.469626	0.642882
5	51000000	51500000	0.4469	0.28712
5	51500000	52000000	0.436188	0.665536
5	52000000	52500000	0.411328	0.754622
5	52500000	53000000	0.403286	0
5	53000000	53500000	0.395992	0.174324
5	53500000	54000000	0.392518	0.001104
5	54000000	54500000	0.386462	0
5	54500000	55000000	0.39591	0.000918
5	55000000	55500000	0.418594	0.513388
5	55500000	56000000	0.408904	0.468332
5	56000000	56500000	0.413018	0.465754
5	56500000	57000000	0.409536	0.584514
5	57000000	57500000	0.3948	0.097084
5	57500000	58000000	0.386224	0.207064
5	58000000	58500000	0.410394	0.333826
5	58500000	59000000	0.450536	0.56383
5	59000000	59500000	0.444654	0.634596
5	59500000	60000000	0.505866	0.491272
5	60000000	60500000	0.44811	0.608004
5	60500000	61000000	0.456758	0.529638
5	61000000	61500000	0.4328	0.247662
5	61500000	62000000	0.408138	0.136514
5	62000000	62500000	0.390706	0.031416
5	62500000	63000000	0.409856	0.286424
5	63000000	63500000	0.433544	0.630114
5	63500000	64000000	0.450246	0.548412
5	64000000	64500000	0.438742	0.526514
5	64500000	65000000	0.403972	0
5	65000000	65500000	0.396982	0.159908
5	65500000	66000000	0.390316	0.443802
5	66000000	66500000	0.406286	0.69509
5	66500000	67000000	0.404296	0.691002
5	67000000	67500000	0.423944	0.62633
5	67500000	68000000	0.403862	0.001698
5	68000000	68500000	0.409972	0.363554
5	68500000	69000000	0.405334	0.701958
5	69000000	69500000	0.415814	0
5	69500000	70000000	0.440636	0.499498
5	70000000	70500000	0.421598	0.033892
5	70500000	71000000	0.398282	0.045838
5	71000000	71500000	0.380648	0.910942
5	71500000	72000000	0.37811	0.275696
5	72000000	72500000	0.37757	0.340186
5	72500000	73000000	0.382318	0.001716
5	73000000	73500000	0.394584	0.214358
5	73500000	74000000	0.3823	0
5	74000000	74500000	0.372476	0.000888
5	74500000	75000000	0.363466	0
5	75000000	75500000	0.365454	0.01393
5	75500000	76000000	0.368502	0
5	76000000	76500000	0.377118	0
5	76500000	77000000	0.381168	0.001182
5	77000000	77500000	0.385558	0.38354
5	77500000	78000000	0.407632	0
5	78000000	78500000	0.450396	0.399894
5	78500000	79000000	0.407536	0.725464
5	79000000	79500000	0.40918	0.204238
5	79500000	80000000	0.38533	0.526936
5	80000000	80500000	0.393846	0.1449
5	80500000	81000000	0.39512	0
5	81000000	81500000	0.379734	0.384972
5	81500000	82000000	0.387466	0.363844
5	82000000	82500000	0.37281	0.28548
5	82500000	83000000	0.369112	0
5	83000000	83500000	0.364718	0
5	83500000	84000000	0.365302	0
5	84000000	84500000	0.375614	0
5	84500000	85000000	0.378854	0
5	85000000	85500000	0.379018	0.316458
5	85500000	86000000	0.389986	0.132622
5	86000000	86500000	0.389882	0.195874
5	86500000	87000000	0.387792	0
5	87000000	87500000	0.374196	0
5	87500000	88000000	0.387514	0
5	88000000	88500000	0.38804	0.59199
5	88500000	89000000	0.396384	0.66362
5	89000000	89500000	0.381754	0.006468
5	89500000	90000000	0.367518	0
5	90000000	90500000	0.36826	0
5	90500000	91000000	0.38929	0
5	91000000	91500000	0.389096	0.535592
5	91500000	92000000	0.386502	0.493964
5	92000000	92500000	0.382862	0.785772
5	92500000	93000000	0.39714	0.841728
5	93000000	93500000	0.416266	0.434474
5	93500000	94000000	0.40529	0.092346
5	94000000	94500000	0.420392	0.416362
5	94500000	95000000	0.395074	0.491806
5	95000000	95500000	0.38211	0
5	95500000	96000000	0.389616	0
5	96000000	96500000	0.399834	0.17868
5	96500000	97000000	0.385084	0
5	97000000	97500000	0.37526	0
5	97500000	98000000	0.38486	0.046382
5	98000000	98500000	0.383376	0.42634
5	98500000	99000000	0.383636	0.219092
5	99000000	99500000	0.387074	0.238466
5	99500000	100000000	0.398744	0.65967
5	100000000	100500000	0.39552	0.627734
5	100500000	101000000	0.395026	0.622896
5	101000000	101500000	0.37721	0
5	101500000	102000000	0.379878	0
5	102000000	102500000	0.375526	0
5	102500000	103000000	0.371326	0
5	103000000	103500000	0.377968	0
5	103500000	104000000	0.378304	0
5	104000000	104500000	0.403284	0
5	104500000	105000000	0.440906	0.573076
5	105000000	105500000	0.402442	0.997808
5	105500000	106000000	0.423264	0.16418
5	106000000	106500000	0.433438	0.662588
5	106500000	107000000	0.43992	0.457398
5	107000000	107500000	0.465696	0.07665
5	107500000	108000000	0.421658	0.434954
5	108000000	108500000	0.426368	0.42712
5	108500000	108771706	0.43377	0.673636
6	0	500000	0.573326	0.493642
6	500000	1000000	0.6095	0.294806
6	1000000	1500000	0.563004	0.758332
6	1500000	2000000	0.529128	0.583176
6	2000000	2500000	0.566974	0.609832
6	2500000	3000000	0.572826	0.175818
6	3000000	3500000	0.571442	0.517972
6	3500000	4000000	0.543092	0.734546
6	4000000	4500000	0.53473	0.48641
6	4500000	5000000	0.473868	0.519764
6	5000000	5500000	0.429456	0.29493
[truncated: 3,304 more rows]

## Sheet: Table S4 
Table S4. Summary information of the sequencing and alignment statistics for sheep (n = 532) and goat (n = 281) samples.
Species/Breeds	Sample ID	Raw Base (bp)	Raw Reads	Sequence Depth (×)	Genome coverage (%)
Sheep
Europe Mouflon Sheep	MUF1	75375588900	502503926	17.4105	95.8597
Europe Mouflon Sheep	MUF2-1	76194076200	507960508	17.1774	95.8621
Europe Mouflon Sheep	MUF3-1	70663896900	471092646	15.645	95.7798
Asiatic Mouflon Sheep	266	97655874000	651039160	23.9045	96.8048
Asiatic Mouflon Sheep	267	78326190300	522174602	19.4419	96.6316
Asiatic Mouflon Sheep	271	83435966400	556239776	21.1296	96.3475
Asiatic Mouflon Sheep	272	96068786400	640458576	23.4626	96.4418
Asiatic Mouflon Sheep	273	90326016900	602173446	22.0435	96.3688
Asiatic Mouflon Sheep	TH.1	115561230900	770408206	28.1153	96.8426
Asiatic Mouflon Sheep	TH.2	80339804400	535598696	20.0557	96.6631
Asiatic Mouflon Sheep	KR.4	85463094000	569753960	21.2784	96.7357
Asiatic Mouflon Sheep	KR.6	101032809000	673552060	25.4195	96.779
Asiatic Mouflon Sheep	SH.7	83847906300	558986042	20.9508	96.7534
Asiatic Mouflon Sheep	YZ.9	83849304900	558995366	20.2164	96.6426
Asiatic Mouflon Sheep	YZ.10	80345874000	535639160	19.819	96.7587
Asiatic Mouflon Sheep	YZ.11	122032730400	813551536	30.1071	96.4849
Asiatic Mouflon Sheep	YZ.12	94292616000	628617440	23.082	96.4553
Asiatic Mouflon Sheep	KR.15	82611830400	550745536	20.0243	96.3247
Asiatic Mouflon Sheep	SH.19	78294935700	521966238	19.5961	96.5873
Asiatic Mouflon Sheep	SH.20	80143209900	534288066	20.5053	96.3563
Urial Sheep	BJ4-1	72306219000	482041460	15.5325	96.1511
Argali Sheep	ARG20	69495948300	463306322	15.7522	96.1366
Argali Sheep	ARG23	83863788000	559091920	18.52	96.2975
Argali Sheep	ARG3-1	72714217800	484761452	16.1537	96.2649
Argali Sheep	ARG9-3	73237836600	488252244	16.4834	96.2757
Snow Sheep	snow5	73652086800	491013912	16.1739	96.0256
Snow Sheep	snow8	71731868400	478212456	15.9877	96.0001
Thin Horn Sheep	Thinhorn1	83032490100	553549934	18.344	96.1498
Thin Horn Sheep	Thinhorn3	88084719600	587231464	20.0613	96.2034
Thin Horn Sheep	Thinhorn4	76211301300	508075342	17.031	96.0929
Thin Horn Sheep	Thinhorn5	75820831800	505472212	16.9126	96.0541
Thin Horn Sheep	Thinhorn9	81809029500	545393530	16.1749	96.0235
Big Horn Sheep	bighorn1	68685818400	457905456	15.0244	95.946
Big Horn Sheep	bighorn2	66569621100	443797474	16.1555	95.6925
Big Horn Sheep	bighorn3	70632593100	470883954	15.8358	95.9815
Big Horn Sheep	bighorn4	73793025300	491953502	16.6453	95.7112
Big Horn Sheep	bighorn5	70352992800	469019952	16.0384	95.8984
Bonga Sheep	BQ2602	67924652700	452831018	17.0103	96.0155
Bonga Sheep	BQ2620	64844255100	432295034	15.8193	95.9894
Bonga Sheep	BQ2661	68505494100	456703294	16.9319	96.0462
Menz Sheep	ETH-3062	70845412500	472302750	17.6001	96.0719
Menz Sheep	ETH-3155	64422813300	429485422	16.4981	96.0569
Menz Sheep	ETH-794	70718514000	471456760	17.4011	96.0729
Afar Sheep	FKD2702	65930611200	439537408	16.3663	96.14
Afar Sheep	FKD2746	61815834600	412105564	15.9841	96.0927
Afar Sheep	FKD2759	70811162700	472074418	17.4197	96.185
Libyan Barbary Sheep	LBR2858	69476202300	463174682	16.5767	96.8905
Libyan Barbary Sheep	LBR2860	62992038000	419946920	15.8737	96.207
Libyan Barbary Sheep	LBR2861	70994346300	473295642	17.6032	96.3271
Mbororo Sheep	Sc11	66995771100	446638474	15.6368	96.4268
Mbororo Sheep	Sc12	71745631200	478304208	16.6619	96.3561
Mbororo Sheep	Sc14	66963470100	446423134	16.1133	96.0329
Yankasa Sheep	Sn16	74802903000	498686020	18.2048	97.0268
Yankasa Sheep	Sn5	64307704800	428718032	15.0527	96.1718
Yankasa Sheep	Sn8	70305891600	468705944	17.2748	96.2482
West African Dwarf Sheep	Wad-Sn16	72714804600	484765364	18.257	96.1737
West African Dwarf Sheep	Wad-Sn3	70938720000	472924800	18.1362	96.5854
West African Dwarf Sheep	Wad-Sn6	67064385600	447095904	16.7653	96.6147
Uda Sheep	uda-Sc2	76637548800	510916992	18.2613	96.3298
Uda Sheep	uda-Sc3	70124276100	467495174	17.6474	96.3346
Djiallonke Sheep	17b	68950867500	459672450	17.3211	96.0219
Djiallonke Sheep	83b	65981660700	439877738	16.401	96.364
Djiallonke Sheep	180b	68776228800	458508192	17.3323	96.0741
Mossi Sheep	34	68557847100	457052314	17.2006	96.465
Mossi Sheep	53	73487782500	489918550	18.7362	96.543
Mossi Sheep	99	64046049000	426973660	16.545	96.0672
Sahelian Sheep	103	73690425300	491269502	18.2268	96.4272
Sahelian Sheep	163	63841902300	425612682	16.2006	95.992
Sahelian Sheep	200	68171597700	454477318	16.84	96.3548
Ossimi Sheep	18	70458004800	469720032	17.063	96.5968
Ossimi Sheep	19	66972139500	446480930	16.2384	96.549
Ossimi Sheep	20	75510000600	503400004	16.9477	96.6451
Rahmani Sheep	1	86641479000	577609860	15.9622	96.446
Rahmani Sheep	2	70381099800	469207332	16.4574	96.4137
Barki Sheep	6	69487863600	463252424	16.6996	96.6181
Barki Sheep	7	79337202300	528914682	19.1264	96.6176
Barki Sheep	11	65553472500	437023150	16.0791	96.6285
Cameroon Sheep	KA-01	75151529700	501010198	17.3095	95.6912
Cameroon Sheep	KA-02	72677833200	484518888	18.3985	95.8179
Cameroon Sheep	KA-07	70094794200	467298628	17.9909	95.8746
Dorper Sheep	WDP142	79834596000	532230640	19.5345	96.4592
Dorper Sheep	WDP147	79049597100	526997314	18.9011	96.4825
Dorper Sheep	WDP149	79023117000	526820780	18.8971	96.5085
Dorper Sheep	WDP153	83375717100	555838114	20.3228	96.48
Dorper Sheep	WDP155	79196605500	527977370	18.6137	96.4853
Dorper Sheep	BDP357	84369450000	562463000	19.9664	96.4864
Dorper Sheep	BDP370	79093783200	527291888	19.2143	96.3847
Dorper Sheep	BDP358	82588397700	550589318	20.3637	96.5387
Dorper Sheep	BDP360	79562491200	530416608	19.1312	96.4576
Dorper Sheep	BDP369	80149233000	534328220	19.9446	96.4415
Bayad Sheep	BA42	76305482100	508703214	18.1664	96.3795
Bayad Sheep	BA49	74653310700	497688738	17.2261	96.3661
Darkhad Sheep	MG13	65161650600	434411004	15.5545	96.2888
Darkhad Sheep	MG17	70131538800	467543592	16.9459	96.3404
Darkhad Sheep	MG23	67360568700	449070458	16.1023	96.2824
Barga Sheep	MG363	66034216800	440228112	15.5294	96.2995
Barga Sheep	MG366	66518107500	443454050	15.3666	96.6243
Barga Sheep	MG367	66928900800	446192672	16.5717	96.6305
Khotont Sheep	KH338	65834915100	438899434	15.7239	96.3531
Khotont Sheep	KH340	68612441700	457416278	15.3428	96.357
Tamir Sheep	TA282	66807674100	445384494	16.0627	96.3105
Tamir Sheep	TA298	62522991300	416819942	15.1875	96.2302
Tamir Sheep	TA304	69061159800	460407732	16.4949	96.6591
Small-tailed Han Sheep	SXW30	88016394900	586775966	22.0363	96.5126
Small-tailed Han Sheep	SXW19	87100320600	580668804	20.0949	96.4919
Small-tailed Han Sheep	SXW29	80303301000	535355340	19.1918	96.4276
Small-tailed Han Sheep	SXW16	78813378000	525422520	18.957	96.4404
Small-tailed Han Sheep	SXW17	88242286800	588281912	20.5692	96.5329
Small-tailed Han Sheep	SXW20	85689421800	571262812	20.4102	96.5319
Small-tailed Han Sheep	SXW23	88129475400	587529836	21.2437	96.5931
Small-tailed Han Sheep	SXW25	86778202200	578521348	20.5507	96.4946
Small-tailed Han Sheep	SXW26	90324871800	602165812	21.7291	96.5344
Small-tailed Han Sheep	SXW28	87352585200	582350568	21.2245	96.4834
Wadi Sheep	WDS123	109870633800	732470892	18.0184	95.6663
Wadi Sheep	WDS14	109293887700	728625918	16.7344	95.6587
Wadi Sheep	WDS109	99900723900	666004826	21.4152	95.5005
Wadi Sheep	WDS112	100845877800	672305852	18.3601	95.5136
Wadi Sheep	WDS149	106109617200	707397448	23.1148	96.3154
Wadi Sheep	WDS53	94988483700	633256558	19.6513	96.2309
Wadi Sheep	WDS60	91118180700	607454538	17.9317	96.194
Wadi Sheep	WDS115	/	/	21.3264	95.6878
Wadi Sheep	WDS121	/	/	25.3404	95.7931
Wadi Sheep	WDS50	/	/	25.9277	96.426
Wadi Sheep	WDS102	93804088800	625360592	22.5885	95.636
Wadi Sheep	WDS148	89909758500	599398390	20.1647	96.219
Wadi Sheep	WDS163	107965641900	719770946	22.6269	96.3283
Wadi Sheep	WDS65	/	/	20.8575	96.3737
Wadi Sheep	WDS96	/	/	18.8662	96.2873
Wadi Sheep	WDS98	/	/	19.5001	96.2745
Wadi Sheep	WDS201	/	/	22.1286	96.2614
Wadi Sheep	WDS202	/	/	28.0107	96.4917
Wadi Sheep	WDS150	/	/	22.309	96.497
Wadi Sheep	WDS108	/	/	19.2909	95.5734
Sishui Fur Sheep	SSS44	77841619800	518944132	17.3625	96.5954
Sishui Fur Sheep	SSS45	80213840700	534758938	17.9116	96.694
Sishui Fur Sheep	SSS46	78380874000	522539160	17.4735	96.6077
Sishui Fur Sheep	SSS32	78814664700	525431098	17.9191	96.7704
Sishui Fur Sheep	SSS35	78069359100	520462394	17.3084	96.7124
Sishui Fur Sheep	SSS37	78597598200	523983988	17.6502	96.7871
Sishui Fur Sheep	SSS39	78456791400	523045276	17.3421	96.7756
Sishui Fur Sheep	SSS40	78314918400	522099456	17.4475	96.7236
Sishui Fur Sheep	SSS41	77921746500	519478310	17.7	96.7345
Sishui Fur Sheep	SSS43	79131132900	527540886	17.7851	96.698
Large-tailed Han Sheep	HDW47	79256279400	528375196	17.6975	96.4232
Large-tailed Han Sheep	HDW51	80041860600	533612404	17.9558	96.4201
Large-tailed Han Sheep	HDW52	83428612500	556190750	18.4005	96.4989
Large-tailed Han Sheep	HDW48	80081882700	533879218	18.1767	96.4543
Large-tailed Han Sheep	HDW49	80696511000	537976740	18.526	96.4575
Large-tailed Han Sheep	HDW50	76432250100	509548334	17.1951	96.372
Large-tailed Han Sheep	HDW54	80647409400	537649396	17.3478	96.3875
Large-tailed Han Sheep	HDW56	80167086900	534447246	17.6127	96.4051
Large-tailed Han Sheep	HDW59	79873501800	532490012	17.5663	96.4201
Large-tailed Han Sheep	HDW60	80298543900	535323626	17.835	96.4286
Hu Sheep	HU62	83358204600	555721364	18.1317	96.4418
Hu Sheep	HU65	79573227300	530488182	17.4223	96.3722
Hu Sheep	HU69	80272099200	535147328	17.753	96.4361
Hu Sheep	HU63	82239071400	548260476	17.8746	96.4392
Hu Sheep	HU64	80793239100	538621594	17.7019	96.4033
Hu Sheep	HU66	79658493900	531056626	17.8544	96.4015
Hu Sheep	HU68	80450895300	536339302	17.4747	96.4021
Hu Sheep	HU73	79067306700	527115378	17.0783	96.3917
Hu Sheep	HU75	80627361900	537515746	17.8943	96.4532
Hu Sheep	HU76	81402580500	542683870	18.008	96.4032
Tan Sheep	TAN79	84005523600	560036824	19.2256	96.4644
Tan Sheep	TAN86	82726782300	551511882	20.1103	96.4615
Tan Sheep	TAN87	77743261200	518288408	18.7046	96.421
Tan Sheep	TAN78	80105661300	534037742	18.7502	96.4375
Tan Sheep	TAN80	78808538100	525390254	19.3327	96.4248
Tan Sheep	TAN82	77661363000	517742420	19.062	96.4427
Tan Sheep	TAN88	83278554900	555190366	20.4197	96.4812
Tan Sheep	TAN89	78967532100	526450214	18.8218	96.4427
Tan Sheep	TAN90	80371773900	535811826	19.3548	96.4586
Tan Sheep	TAN91	84026041500	560173610	19.9224	96.4
Altay Sheep	AL117	79855767900	532371786	19.553	96.5072
Altay Sheep	AL118	92241279300	614941862	22.5239	96.5636
Altay Sheep	AL119	82961742900	553078286	20.5788	96.5112
Altay Sheep	AL109	83167425600	554449504	20.1406	96.473
Altay Sheep	AL111	80046952800	533646352	18.3895	96.4398
Altay Sheep	AL113	79745512200	531636748	18.9505	96.4457
Altay Sheep	AL114	81077726100	540518174	18.8889	96.3503
Altay Sheep	AL115	80941428600	539609524	18.6279	96.4399
Altay Sheep	AL116	81556398000	543709320	19.1305	96.4941
Altay Sheep	AL120	79863221700	532421478	19.4158	96.4478
Bashibai Sheep	BSB123	80041370700	533609138	19.398	96.4841
Bashibai Sheep	BSB126	79903719900	532691466	19.3911	96.5353
Bashibai Sheep	BSB128	86450826900	576338846	21.0277	96.5333
Bashibai Sheep	BSB129	82922791500	552818610	20.2682	96.4978
Bashibai Sheep	BSB130	82106373000	547375820	20.2154	96.5871
Bashibai Sheep	BSB136	78596601000	523977340	19.3117	96.4391
Bashibai Sheep	BSB137	85718005800	571453372	20.9067	96.5066
Bashibai Sheep	BSB139	79600471800	530669812	19.5789	96.5133
Bashibai Sheep	BSB140	85128459300	567523062	20.7406	96.5721
Bashibai Sheep	BSB141	77389768800	515931792	19.0509	96.4688
Cele Black Sheep	CLS222	79877954400	532519696	19.6734	96.3929
Cele Black Sheep	CLS226	79937481600	532916544	19.6347	96.385
Cele Black Sheep	CLS234	83390660100	555937734	20.509	96.427
Cele Black Sheep	CLS227	80357620200	535717468	19.4359	96.3765
Cele Black Sheep	CLS228	77697486600	517983244	19.2074	96.3637
Cele Black Sheep	CLS233	81153139200	541020928	19.5854	96.4267
Cele Black Sheep	CLS235	87346128600	582307524	22.1842	96.4773
Cele Black Sheep	CLSA	80814218100	538761454	20.4034	96.4128
Cele Black Sheep	CLSB	81698646000	544657640	20.1344	96.4292
Cele Black Sheep	CLSD	83129271900	554195146	20.3126	96.4475
Diqing Sheep	DQS16	63900280200	426001868	16.1378	96.0348
Tibetan Sheep	GNM327	68401497900	456009986	16.4167	96.0779
Tibetan Sheep	GNM330	68062486200	453749908	16.0717	96.1111
Tibetan Sheep	GNM341	65276637900	435177586	15.7793	96.3577
Kazakh Sheep	HS50	89133029700	594220198	22.6037	96.0582
Kazakh Sheep	HS51	90320229300	602134862	22.0832	96.2702
Kazakh Sheep	HS56	65804619600	438697464	15.9954	96.1114
Hanzhong Sheep	HZS19	84573734100	563824894	19.5025	96.191
Hanzhong Sheep	HZS1	65669140200	437794268	15.2365	95.9838
Tibetan Sheep	CJL285	70938003900	472920026	16.2779	96.3599
Tibetan Sheep	CJL289	77103395400	514022636	17.4392	96.0917
Tibetan Sheep	CJL300	68299021500	455326810	15.1251	96.316
Minxian Black Fur Sheep	MXS2	70396535700	469310238	16.3264	96.2774
Minxian Black Fur Sheep	MXS30	70242119100	468280794	15.4246	96.2375
Minxian Black Fur Sheep	MXS10	72804043800	485360292	18.3076	96.3421
Tibetan Sheep	SAB311	74454457200	496363048	17.5622	96.1463
Tibetan Sheep	SAB319	73373704200	489158028	17.3544	96.4923
Tibetan Sheep	SAB322	75593051400	503953676	18.0465	96.5001
Tengchong Sheep	TCS4	70900920000	472672800	16.0267	96.6446
Tengchong Sheep	TCS7	72782327400	485215516	15.5371	96.3861
Taihang Fur Sheep	THQ11	73473626700	489824178	16.1805	96.4955
Taihang Fur Sheep	THQ5	78948472800	526323152	19.0383	96.386
Taihang Fur Sheep	THQ9	73040632200	486937548	16.3754	96.2636
Ujimqin Sheep	WZS11	74519984100	496799894	17.3381	96.0703
Ujimqin Sheep	WZS26	81825654600	545504364	19.5312	96.5697
Ujimqin Sheep	WZS33	80088427500	533922850	19.683	96.3193
Tibetan Sheep	ZLX154	66278136900	441854246	15.5647	96.3346
Tibetan Sheep	ZLX160	66364075500	442427170	16.1454	96.3542
Tibetan Sheep	ZLX161	70820771100	472138474	16.4616	96.3527
Lop Sheep	LB16	69257950500	461719670	16.788	96.4585
Lop Sheep	LB46	71889413700	479262758	17.0989	96.4398
Duolang Sheep	DLS249	86063113200	573754088	21.3766	96.5168
Duolang Sheep	DLS305	80213757300	534758382	20.4332	96.7832
Duolang Sheep	DLS313	95510849100	636738994	24.4547	96.8562
Duolang Sheep	DLS309	88818285000	592121900	22.0941	96.8183
Duolang Sheep	DLS311	86680719000	577871460	21.7396	96.8107
Duolang Sheep	DLS317	78612376500	524082510	19.9286	96.7579
Duolang Sheep	DLS325	79131686100	527544574	19.6854	96.4256
Duolang Sheep	DLS333	79070646300	527137642	19.2924	96.4443
Duolang Sheep	DLS334	88040378400	586935856	21.6334	96.4895
Duolang Sheep	DLS348	82747913400	551652756	19.9894	96.445
Chinese Merino sheep(fine wool)	MFW157	88194677400	587964516	22.1832	96.5618
Chinese Merino sheep(fine wool)	MFW159	95348978700	635659858	22.8681	96.6048
Chinese Merino sheep(fine wool)	MFW170	86044559700	573630398	22.2928	96.5323
Chinese Merino Sheep (fine wool)	MFW160	80535288000	536901920	20.4936	96.4862
Chinese Merino Sheep (fine wool)	MFW161	89359975200	595733168	22.3467	96.5633
Chinese Merino Sheep (fine wool)	MFW163	76773479100	511823194	17.4508	96.5466
Chinese Merino Sheep (fine wool)	MFW164	85580202600	570534684	21.5884	96.4504
Chinese Merino Sheep (fine wool)	MFW165	85104051600	567360344	21.2877	96.5413
Chinese Merino Sheep (fine wool)	MFW167	97937141700	652914278	23.6941	96.607
Chinese Merino Sheep (fine wool)	MFW169	94995345000	633302300	24.6341	96.6162
Chinese Merino sheep(super fine wool)	MSF173	86809304100	578728694	21.6268	96.5006
Chinese Merino sheep(super fine wool)	MSF177	80525460000	536836400	20.8767	96.4962
Chinese Merino sheep(super fine wool)	MSF181	101934630600	679564204	25.8282	96.6675
Chinese Merino Sheep (super fine wool)	MSF174	96468782700	643125218	23.944	96.5971
Chinese Merino Sheep (super fine wool)	MSF175	83732427900	558216186	18.8273	96.5456
Chinese Merino Sheep (super fine wool)	MSF176	79189483500	527929890	17.6909	96.4898
Chinese Merino Sheep (super fine wool)	MSF180	80572297200	537148648	20.2938	96.4456
Chinese Merino Sheep (super fine wool)	MSF184	85779786300	571865242	20.731	96.5501
Chinese Merino Sheep (super fine wool)	MSF186	81180009600	541200064	21.0742	96.5387
Chinese Merino Sheep (super fine wool)	MSF190	79127202300	527514682	19.3125	96.4227
Waggir Sheep	2N	79698913500	531326090	20.7405	96.6354
Waggir Sheep	5N	91407623400	609384156	23.7202	96.5065
Waggir Sheep	6N	79863663600	532424424	20.1818	96.4269
Waggir Sheep	1N	86641479000	577609860	21.825	96.7582
Waggir Sheep	3N	96179901300	641199342	24.0461	96.5208
Waggir Sheep	7N	85296653400	568644356	22.3099	96.4163
Waggir Sheep	8N	93228032400	621520216	22.9355	96.5304
Waggir Sheep	9N	97904589600	652697264	24.2629	96.4561
Waggir Sheep	10	88509433200	590062888	21.7971	96.8558
Waggir Sheep	11N	94491574800	629943832	23.0316	96.5556
Gala Sheep	GALA7	79514035200	530093568	15.6132	96.0074
Mazekh Sheep	MAZ10	73055157300	487034382	16.7793	96.0699
Azerbaijian Mountain Merino Sheep	AZME12	70878068400	472520456	16.6193	96.1387
Azerbaijian Mountain Merino Sheep	AZME15	68268097500	455120650	16.4233	96.1547
Bozakh Sheep	BOZ2	72628098600	484187324	15.7154	96.3901
Bozakh Sheep	BOZ6	71125031700	474166878	15.0789	96.2966
Kazakh Arkhar-Merino Sheep	ARME3156	69764583000	465097220	17.3292	95.7623
Kazakh Arkhar-Merino Sheep	ARME3166	69548771400	463658476	16.8281	96.0207
Kazakh Arkhar-Merino Sheep	ARME3170	64461608100	429744054	16.1472	96.0053
Degeres Mutton-Wool Sheep	DEG-3004A	65475171600	436501144	16.1799	96.1264
Degeres Mutton-Wool Sheep	DEG-3007A	68353261800	455688412	17.4594	96.2349
Degeres Mutton-Wool Sheep	DEG-3020	71223318300	474822122	17.7944	96.2979
Kazakh Finewool Sheep	KATO3052	73939015800	492926772	18.1777	96.0935
Kazakh Finewool Sheep	KATO3092	69505926900	463372846	17.1436	96.3851
Kazakh Finewool Sheep	KATO3095	70288018800	468586792	17.4069	96.2596
Kazakh Edilbai Sheep	KaEdil-3102	70387465500	469249770	17.6854	96.3316
Jaffna Local Sheep	Jaf03	79633752900	530891686	17.8947	96.1889
Jaffna Local Sheep	Jaf09	73114790400	487431936	16.8308	96.5249
Indonesia ThinTailed Sheep	INDO-121	64499960400	429999736	15.1136	96.0762
Indonesia ThinTailed Sheep	INDO-19	75041565900	500277106	16.3474	96.2558
Indonesia ThinTailed Sheep	INDO-30	69675397800	464502652	16.787	95.9085
Kachi Sheep	Iran3840	73156542000	487710280	17.4657	96.0058
Kachi Sheep	Iran3841	65793132300	438620882	15.4906	96.0276
Kajli Sheep	Iran4006	72426513600	482843424	15.432	96.1752
Kajli Sheep	Iran4015	79591733700	530611558	17.8864	96.3085
Kajli Sheep	Iran4017	69416076000	462773840	16.2178	96.0942
Karakul Sheep	Iran4263	75177458400	501183056	16.8734	96.2351
Karakul Sheep	Iran4265	75864577500	505763850	16.565	96.5236
Karakul Sheep	Iran4270	79545187800	530301252	17.2109	96.5913
Thalli Sheep	Iran5207	79841369100	532275794	17.098	96.6272
Thalli Sheep	Iran5212	75159765900	501065106	16.2706	96.5459
Thalli Sheep	Iran5218	76664797500	511098650	17.191	96.2743
Vembur Sheep	Iran42860	76796501400	511976676	18.7056	96.0752
Vembur Sheep	Iran42864	74246474700	494976498	18.1882	96.0911
Vembur Sheep	TV493	62081289300	413875262	15.2615	95.9952
Mecheri Sheep	ME3872	72537390900	483582606	18.2288	96.0609
Mecheri Sheep	ME442	67655552400	451037016	17.0639	95.9623
Mecheri Sheep	ME97	65234034000	434893560	16.1498	95.8557
Madras Red Sheep	MR237	62633309700	417555398	16.304	95.9816
Madras Red Sheep	MR528	64166097900	427773986	15.8163	95.9772
Nellore Sheep	NEL1	74574306000	497162040	18.8211	96.1661
Nellore Sheep	NEL31	63724093500	424827290	16.3739	96.1159
Nellore Sheep	NEL34RAM	76466848500	509778990	18.549	96.4708
Pattanam Sheep	PAT50	73857811200	492385408	18.6313	96.1674
Pattanam Sheep	PAT63	70974203100	473161354	17.5668	96.4753
Pattanam Sheep	PAT78	67749743100	451664954	16.7857	96.0326
Kilakarsal Sheep	TK250	67887782100	452585214	16.4199	96.5162
Kage Sheep	N12	71407269000	476048460	16.8771	96.2579
Kage Sheep	N23	69443153700	462954358	16.5155	96.6154
Kage Sheep	N37	67433373900	449555826	15.8535	96.4561
Baruwal Sheep	N18	72456021600	483040144	17.6496	96.2631
Baruwal Sheep	N21	66735324300	444902162	16.2804	96.1462
Awassi Sheep	AWA14	48594898800	323965992	15.5404	96.2405
Awassi Sheep	AWA21	61827933000	412186220	15.1115	96.4061
Hamdani Sheep	HAM18	65775898200	438505988	16.2877	96.2411
Hamdani Sheep	HAM21	60399142800	402660952	15.1079	96.1868
Hamdani Sheep	HAM290	64575168900	430501126	15.8352	96.2025
Grey-Shiraz Sheep	Iran104	59391990600	457006604	15.3536	96.124
Grey-Shiraz Sheep	Iran112	67685718900	398541680	15.892	96.3253
Ghezel Sheep	Iran141	61910303100	360688970	15.0697	96.5604
Ghezel Sheep	Iran146	64313543400	428756956	15.4471	96.569
Ghezel Sheep	Iran152	64592931000	430619540	15.2587	96.2943
Karakul Sheep	Iran166	67894303200	452628688	15.8118	96.2576
Karakul Sheep	Iran167	63638193600	424254624	15.3632	96.2247
Karakul Sheep	Iran168	68159151900	454394346	16.4214	96.2504
Afshari Sheep	Iran201	64161865800	427745772	15.6721	96.4943
Afshari Sheep	Iran202	67190647800	447937652	16.1925	96.5
Afshari Sheep	Iran203	68852824800	459018832	16.3713	96.7179
Shal Sheep	Iran226	67101917700	447346118	15.4713	96.579
Shal Sheep	Iran229	74894736300	499298242	19.3296	96.6803
Baluchi Sheep	Iran246	74091687000	493944580	16.1339	96.2853
Moghani Sheep	MOG292	66679308000	444528720	15.5476	96.6427
Moghani Sheep	MOG382	68811957600	458746384	15.3504	96.687
Dagestan Mountain Merino Sheep	DAME-11	73431578100	489543854	16.7966	96.714
Dagestan Mountain Merino Sheep	DAME-16	68942708400	459618056	15.934	96.3536
Dagestan Mountain Merino Sheep	DAME-3	68918844000	459458960	15.3918	96.2699
Kuibyshev Sheep	KUIB1	70975059000	473167060	15.3659	96.1939
Kuibyshev Sheep	KUIB5	68025144300	453500962	15.6239	96.2993
Transbaikal Finewool Sheep	ZAB-16	69140375100	460935834	16.6974	96.4993
Transbaikal Finewool Sheep	ZAB-21	73316750100	488778334	17.5255	96.4119
Transbaikal Finewool Sheep	ZAB-9	67070942400	447139616	16.1117	96.4598
Russian Edilbai Sheep	1E	72446400300	482976002	16.5039	96.2749
Russian Edilbai Sheep	18E	71030484000	473536560	16.7169	96.2921
Russian Edilbai Sheep	19E	73577798100	490518654	16.5206	96.276
Baidarak Sheep	BAJ14	66689444100	444596294	16.5342	96.3668
Baidarak Sheep	BAJ16	67968676200	453124508	16.8637	96.3813
Baidarak Sheep	BAJ17	73143348300	487622322	17.529	96.3671
Romanov Sheep	R-04	64515813000	430105420	15.0878	96.0846
Romanov Sheep	R-08	78690459900	524603066	18.0682	96.3388
Romanov Sheep	R-09	72919133400	486127556	17.1739	96.5213
Finnsheep	FINN300	84807708900	565384726	20.89	96.3822
Finnsheep	FINN303	84587411400	563916076	20.7493	96.3751
Finnsheep	FINN304	81609276300	544061842	20.008	96.2988
Finnsheep	FINN305	95813371800	638755812	24.082	96.4329
Finnsheep	FINN306	77994904500	519966030	19.3464	96.309
Finnsheep	FINN307	90384943200	602566288	22.9406	96.4419
Finnsheep	FINN313	90305548200	602036988	22.786	96.4483
Finnsheep	FINN314	84865565400	565770436	20.9022	96.3928
Finnsheep	FINN315	79860599700	532403998	19.933	96.3829
Finnsheep	FINN317	90073062300	600487082	22.365	96.4258
Ouessant	Ouessant24802	79792430700	531949538	19.276	96.2388
Ouessant	Ouessant24946	77571813900	517145426	19.0405	96.2595
Ouessant	Ouessant24947	86626898400	577512656	21.968	96.1982
Ouessant	OUE0331	85280950200	568539668	21.146	96.2956
Ouessant	OUE81037	80114501400	534096676	19.7087	96.209
Ouessant	OUE72647	85031224200	566874828	21.1258	96.5825
Ouessant	Ouessant24948	78861350400	525742336	19.2157	96.2443
Ouessant	Ouessant24949	80116361700	534109078	19.5906	96.279
Ouessant	Ouessant24951	79322928600	528819524	19.7704	96.1195
Ouessant	Ouessant24953	82853228400	552354856	20.2911	96.3647
Shetland	Shetland23342	78109978500	520733190	18.4087	96.4944
Shetland	Shetland23343	79751567100	531677114	18.7275	96.4916
Shetland	Shetland23347	79900807500	532672050	19.1106	96.807
Shetland	Shetland23344	79683948300	531226322	18.9429	96.4446
Shetland	Shetland23345	78286608000	521910720	18.4324	96.4097
Shetland	Shetland23346	81001855500	540012370	18.694	96.7661
Shetland	Shetland23354	79140601500	527604010	18.5677	96.6817
Solognote	Solognote24727	79735276500	531568510	19.5853	96.2913
Solognote	Solognote24728	84294480600	561963204	19.7446	96.6924
Solognote	Solognote24729	90019720200	600131468	21.5902	96.6675
Solognote	Solognote24730	87632613000	584217420	20.4862	96.3473
Solognote	Solognote24731	81262691400	541751276	19.9255	96.638
Solognote	Solognote24732	79678014900	531186766	19.5163	96.3525
Solognote	Solognote24733	81834619800	545564132	19.8063	96.3506
Solognote	Solognote24734	81281056200	541873708	20.0987	96.3373
Solognote	Solognote24735	81756064800	545040432	20.1717	96.32
Solognote	Solognote24736	80498158800	536654392	19.9684	96.6587
Drente Heathen	DR1	82947210300	552981402	16.2494	96.6423
Drente Heathen	DR2	82225209900	548168066	19.5998	96.795
Drente Heathen	DR3	84703215900	564688106	19.1432	96.8496
Drente Heathen	DR4	85638770400	570925136	20.3316	96.8417
Drente Heathen	DR5	80726261100	538175074	18.7683	96.8771
Altamurana Sheep	ALT6	67654963500	451033090	16.3789	96.4136
Altamurana Sheep	ALT8	75203250600	501355004	19.6299	96.7204
Altamurana Sheep	ALT9	63007444800	420049632	17.0604	96.6011
Leccese Sheep	LEC10	70275525900	468503506	18.2117	96.3246
Leccese Sheep	LEC12	67319747700	448798318	17.174	96.5237
Leccese Sheep	LEC9	72026477700	480176518	18.8055	96.6103
Rhoen Sheep	RH-2002-20	61835452200	412236348	15.5508	96.4062
Rhoen Sheep	RH-2002-27	69724731000	464831540	16.7295	96.6623
Rhoen Sheep	RH-2002-2	73846346400	492308976	18.1804	96.5223
Lleyn sheep	C5	70443859200	469625728	17.4878	95.982
Lleyn sheep	L28	68000925300	453339502	16.5221	95.965
Lleyn sheep	L92	67484181600	449894544	15.3159	96.204
Hebridean Sheep	HB10	74484191100	496561274	18.28	95.8501
Hebridean Sheep	HB11	72714064800	484760432	18.111	96.0301
Hebridean Sheep	HB15	69482603100	463217354	16.0019	96.1338
North Ronaldsay Sheep	LH75	68864590800	459097272	16.2566	96.0817
Ryelands Sheep	501	69403764300	462691762	16.9798	96.2276
Ryelands Sheep	511	71646550800	477643672	17.3348	95.9299
Ryelands Sheep	515	72195855600	481305704	17.6907	95.8698
Welsh Mountain Sheep	WMT15	66700719000	444671460	15.5823	96.0176
Welsh Mountain Sheep	WMT26	75018942900	500126286	17.18	96.2115
Valachian Sheep	V-06	67087233000	447248220	16.9039	96.0071
Valachian Sheep	V-08	80182878900	534552526	20.0776	96.4784
Valachian Sheep	V-09	61111109700	407407398	15.1233	96.2015
Zwartbles Sheep	ZW-02	67587075000	450580500	15.6536	96.1529
Zwartbles Sheep	ZW-11	60331191300	402207942	15.2622	96.4964
Zwartbles Sheep	ZW-12	66863560200	445757068	15.7965	96.0143
Swedish Finewool Sheep	OAR481	65146651500	434311010	16.5983	96.1508
Swedish Finewool Sheep	OAR488	66515500500	443436670	16.221	96.2002
Swedish Finewool Sheep	OAR496	67402186200	449347908	16.2465	96.1745
Svärdsjö Sheep	OAR682	64827952200	432186348	15.481	95.8867
Svärdsjö Sheep	OAR686	63145634100	420970894	16.0041	95.8842
Svärdsjö Sheep	OAR941	66712419300	444749462	16.4554	95.8954
Helsinge Sheep	OAR692	67100501100	447336674	16.0804	96.3147
Helsinge Sheep	OAR904	70063029000	467086860	16.5463	96.0727
Icelandic Leader Sheep	Oa074	67136863500	447579090	15.7666	96.2195
Icelandic Leader Sheep	Oa075	73764573300	491763822	16.9938	96.2095
Icelandic Leader Sheep	Oa076	70043466000	466956440	16.59	96.1931
Icelandic Sheep	Oa174	66890398500	445935990	15.808	95.7288
Icelandic Sheep	Oa187	74116999500	494113330	17.3242	95.7685
Icelandic Sheep	Oa197	71423198400	476154656	17.3371	96.158
Dalmatian Sheep	SO118	67631377200	450875848	16.5081	96.4668
Dalmatian Sheep	SO86	73218468000	488123120	17.1261	96.6598
Dalmatian Sheep	ZO104	68181960000	454546400	16.9237	96.4782
Xisqueta Sheep	Xis1472	70520961300	470139742	15.8544	96.1885
Xisqueta Sheep	Xis1474	76550368800	510335792	18.296	96.413
Xisqueta Sheep	Xis1539	69886435200	465909568	15.8409	96.3366
Sp?lsau Sheep	NOS452	76297200300	508648002	16.7365	96.3228
Sp?lsau Sheep	NOS453	72203538000	481356920	15.7891	96.3336
Feral Sheep	NOS463	73490224200	489934828	16.4753	96.2731
Feral Sheep	NOS001	70610316300	470735442	15.3706	96.1862
Norwegian White Sheep	NW60	73449741600	489664944	16.2403	96.4291
Grey Tronder Sheep	NOS101	72037351500	480249010	16.1251	95.9252
Grey Tronder Sheep	NOS105	71873232000	479154880	15.7826	96.0195
Grey Tronder Sheep	NOS477	68824405800	458829372	15.1319	96.3167
Pramenka Sheep	PRAM16	62188170000	414587800	15.4082	96.5913
Pramenka Sheep	PRAM7	71090658300	473937722	16.3786	96.6517
East Friesian Dairy Sheep	EFR208	94300461900	628669746	23.041	96.3151
East Friesian Dairy Sheep	EFR212	80897989200	539319928	20.0099	96.2145
East Friesian Dairy Sheep	EFR213	87322942800	582152952	21.5402	96.4898
East Friesian Dairy Sheep	EFR215	82846587900	552310586	20.0323	96.3773
East Friesian Dairy Sheep	EFR216	85172782500	567818550	21.2472	96.4178
East Friesian Dairy Sheep	EFR219	78651744900	524344966	19.1531	96.3572
East Friesian Dairy Sheep	VF-02	82369876500	549132510	20.1025	96.8172
East Friesian Dairy Sheep	VF-06	80222980200	534819868	19.4856	96.3891
East Friesian Dairy Sheep	VF-10	93561807600	623745384	22.5922	96.4428
East Friesian Dairy Sheep	VF-12	84167497500	561116650	20.4932	96.386
Suffolk Sheep	SFK193	78108392400	520722616	19.6565	96.4159
Suffolk Sheep	SFK194	83665068300	557767122	20.9092	96.4325
Suffolk Sheep	SFK198	83725144800	558167632	20.187	96.326
Suffolk Sheep	SFK195	92848039200	618986928	22.4811	96.5014
Suffolk Sheep	SFK197	80672550300	537817002	18.7978	96.3989
Suffolk Sheep	SFK201	93961092600	626407284	22.5987	96.4644
Suffolk Sheep	SFK203	78843852600	525625684	19.4807	96.3181
Suffolk Sheep	SFK204	79757260500	531715070	18.5949	96.3456
Suffolk Sheep	SFK205	80708288400	538055256	19.4349	96.3969
Suffolk Sheep	SFK206	78539539500	523596930	18.9528	96.3658
Gotland	Gotland24512	80302803900	535352026	19.1856	96.3756
Gotland	Gotland24513	80302222500	535348150	19.063	96.2683
Gotland	Gotland24514	79672857600	531152384	19.2627	96.715
Gotland	Gotland24506	82375856400	549172376	19.8944	96.383
Gotland	Gotland24507	80321153100	535474354	19.9531	96.3947
Gotland	Gotland24508	79831721100	532211474	19.6938	96.3622
Gotland	Gotland24510	80542340700	536948938	19.4683	96.6429
Gotland	Gotland24515	78281566200	521877108	19.4128	96.6306
Gotland	Gotland24516	80293858500	535292390	19.8	96.6467
Gotland	Gotland24517	79215289800	528101932	19.8768	96.3513
Mountain Brown Sheep	BBS-3534	73631896200	490879308	18.0807	96.6502
Mountain Brown Sheep	BBS-3551	62846863800	418979092	15.5248	96.2591
Mountain Brown Sheep	BBS-3554	62959735200	419731568	16.5078	96.1698
Bentheimer Landschaf Sheep	BENT-3164	73216197900	488107986	18.4477	96.0947
Bentheimer Landschaf Sheep	BENT-3261	70413728100	469424854	17.9507	96.0287
Bentheimer Landschaf Sheep	BENT-3269	77187242700	514581618	19.2794	96.3273
Mountain White Sheep	WBS-319	71090832900	473938886	18.0037	96.2104
Mountain White Sheep	WBS-3556	69821239500	465474930	18.0614	96.4073
Mountain White Sheep	WBS-3562	70611547800	470743652	18.1168	96.1076
Romney Sheep	K-04	72399546600	482663644	16.8328	96.2407
Romney Sheep	K-07	69143691900	460957946	16.2105	96.608
Romney Sheep	K-10	70876924800	472512832	16.3508	96.2381
Hampshire Sheep	H-03	74454856200	496365708	15.3623	96.0637
Hampshire Sheep	H-04	70859224500	472394830	16.6505	95.9258
Oxford Down Sheep	OD-10	74037381300	493582542	17.6091	96.2756
Oxford Down Sheep	OD-11	70252134600	468347564	17.115	96.2211
Texel Sheep	T-01	67019527800	446796852	15.5323	96.542
Texel Sheep	T-11	76462623300	509750822	17.8389	96.6405
Texel Sheep	T-02	75336623700	502244158	17.4944	96.3421
Sumavska Sheep	S-04	70491855900	469945706	17.7429	96.4309
Sumavska Sheep	S-05	67313795100	448758634	16.501	96.1357
Sumavska Sheep	S-08	76868705400	512458036	20.0213	96.3265
Carpathian Mountain Sheep	MK13	69879903000	465866020	17.4639	96.6235
Carpathian Mountain Sheep	MK18	66359964300	442399762	16.3978	96.2338
Olkuska Sheep	OL13	66634099200	444227328	16.2218	96.5566
Olkuska Sheep	OL14	73213848900	488092326	18.8643	96.2198
Olkuska Sheep	OL16	61054336500	407028910	15.9398	96.1816
Pag Island Sheep	POG14	71040588600	473603924	16.3242	96.5935
Pag Island Sheep	POG24	72117631800	480784212	16.6009	96.6225
Pag Island Sheep	POG8	72167149500	481114330	17.7423	96.4608
Ripollesa Sheep	Rip2447	66684537300	444563582	16.274	96.2597
Ripollesa Sheep	Rip2453	67412238300	449414922	15.8568	96.5157
Morada Nova Sheep	OMN214	61214498400	408096656	15.2602	96.1027
Morada Nova Sheep	OMN215	66119998200	440799988	16.1821	96.1302
Brazilian Bergamasca Sheep	OB-060	74219161800	494794412	16.7953	96.5463
Brazilian Bergamasca Sheep	OB-072	77046800100	513645334	17.1996	96.4721
Brazilian Somali Sheep	OS-021	78249388500	521662590	17.6264	96.1308
Santa Inês Sheep	OSI1141	67407334500	449382230	15.6043	96.5551
Santa Inês Sheep	OSI1143	71837147700	478914318	16.2858	96.1987
Goats
Iberian Ibex	IBEI2	52520894034	406573172	17.61	97.64
Iberian Ibex	IBEI3	81921260751	631205068	27.29	98.08
Iberian Ibex	IBEI4	52225871359	365762870	14.85	97.81
Iberian Ibex	IBEI5	52376414574	366096130	14.84	97.75
Nubian Ibex	NUBI1	66089197754	493960242	16.83	98.03
Nubian Ibex	NUBI2	58276964264	403114638	18.1	98.03
Nubian Ibex	NUBI4	92708194704	780797484	30.87	98.17
Alpine Ibex	ALPI1	53073153007	367274552	17.21	97.59
Alpine Ibex	ALPI2	59538074910	461795150	20.12	97.68
Alpine Ibex	ALPI3	64545933031	501395612	21.82	97.86
Alpine Ibex	ALPI4	55413345245	429428566	18.68	97.62
Alpine Ibex	ALPI5	52507096609	365360032	16.72	97.89
Alpine Ibex	ALPI6	58193817233	400902444	18.37	97.61
Alpine Ibex	ALPI7	51612344129	398511966	17.34	97.91
Alpine Ibex	ALPI8	55459004134	429650608	18.86	97.95
Alpine Ibex	ALPI9	50956775144	393587636	17.17	97.94
Alpine Ibex	ALPI10	51607111529	357800436	16.67	97.93
Alpine Ibex	ALPI11	51754851148	356955434	16.48	97.91
Alpine Ibex	ALPI12	52963411470	409999916	17.82	97.92
Alpine Ibex	ALPI13	56285963980	438179320	19	97.65
Alpine Ibex	ALPI14	50461777858	346352790	16.27	97.92
Alpine Ibex	ALPI15	49894850172	346821526	15.93	97.91
Alpine Ibex	ALPI16	59519894743	457563970	20.13	97.97
Alpine Ibex	ALPI17	52319759061	420606140	17.34	97.62
Alpine Ibex	ALPI18	53965293324	433984484	18.05	97.64
Alpine Ibex	ALPI19	56364623500	435649872	18.86	97.66
Alpine Ibex	ALPI20	56838049063	438240716	19.08	97.68
Alpine Ibex	ALPI21	57904391023	448279812	19.66	97.99
Alpine Ibex	ALPI22	53006913577	408995896	17.98	97.6
Alpine Ibex	ALPI23	57215982714	441835204	18.9	97.61
Alpine Ibex	ALPI24	58164833803	467310950	19.76	97.92
Alpine Ibex	ALPI25	60461640790	485682550	20.48	97.95
Alpine Ibex	ALPI26	51779868866	401836144	17.5	97.94
Alpine Ibex	ALPI27	55933857190	433519394	18.81	97.95
Alpine Ibex	ALPI28	59082892362	456932282	19.8	98
Alpine Ibex	ALPI29	54872123466	423550516	18.47	97.66
Alpine Ibex	ALPI30	30510355195	307244692	9.85	97.03
Siberian Ibex	SIBI1	43623702158	436849730	12.87	97.53
Siberian Ibex	SIBI2	36852190495	368186554	10.27	97.46
Siberian Ibex	SIBI3	70487625513	704126340	17.97	97.78
Siberian Ibex	SIBI4	37888434844	379551270	9.51	95.52
Siberian Ibex	SIBI5	38629646489	386691722	10.59	96.8
Siberian Ibex	SIBI6	35282407844	353475430	8.15	96.53
Siberian Ibex	SIBI7	31535115139	316788116	6.5	94.43
Siberian Ibex	SIBI8	32301473259	323938546	6.65	96.13
Siberian Ibex	SIBI9	34266736285	348270606	5.97	95.54
Siberian Ibex	SIBI10	111492179847	754558434	27.07	97.76
Siberian Ibex	SIBI11	142156783979	963840612	30.63	97.99
Siberian Ibex	SIBI12	88413353429	618758038	19.96	97.95
Siberian Ibex	SIBI13	50444714110	350976788	15.34	97.99
Siberian Ibex	SIBI14	70301222753	490506420	21.54	98.13
Markhor	MAR1	131882456185	919073974	41.06	98.55
Markhor	MAR2	89934715613	628940256	29.5	98.58
Markhor	MAR3	95416210627	654367108	30.91	98.61
Bezoar	BEZ1	100814958162	715456590	29.05	98.67
Bezoar	BEZ2	39691038752	403434828	10.56	98.16
Bezoar	BEZ3	48788247413	358435822	16.56	97.9
Bezoar	BEZ4	38508236649	287253888	13.17	97.73
Bezoar	BEZ5	31982934032	266040826	10.57	97.65
Bezoar	BEZ6	41409645140	414493880	13.7	98.4
Bezoar	BEZ7	43054340789	432201060	13.12	97.94
Bezoar	BEZ8	35425180140	359158732	11.81	98.4
Bezoar	BEZ9	32956195687	333889764	11.41	98.36
Bezoar	BEZ10	35342369228	359162850	11.29	98.4
Bezoar	BEZ11	32446722045	326059666	10.93	98.38
Bezoar	BEZ12	34833513506	351699810	11.62	98.34
Bezoar	BEZ13	32316807607	326472598	10.81	98.36
Bezoar	BEZ14	33212158921	335859618	11.16	98.32
Bezoar	BEZ15	36037309861	365813878	12.17	98.32
Bezoar	BEZ16	31066612301	313222640	10.22	98.33
Bezoar	BEZ17	35868019613	364518516	11.66	98.38
Bezoar	BEZ18	123045180463	868580604	34.54	98.66
Hamedan Ecotype	HAE1	53570062695	491095948	15.3	98.11
Pak-Angora Goat	PAK-ANG1	78426259865	549790872	27.03	98.61
Jining Gray Goat	JIG1	71881396313	487501598	17.68	98.75
Daer Goat	DAE1	70020507215	474498730	16.13	98.81
Macheng Black Goat	MAB1	68570205446	457639774	15.21	98.76
Matou Goat	MATO1	74824178252	499408072	16.19	98.81
Kamori Goat	KAM1	76519126676	540873142	27.04	98.78
Pahari Goat	PAH1	77548670803	548273846	27.08	98.92
Dera Din Panah Goat	DDP1	75730610019	534378168	26.53	98.84
Nachi Goat	NAC1	70919761949	503384134	25.01	98.87
Teddy Goat	TED1	78128226006	549763610	27.35	98.83
Beetal Goat	BEE1	82323963142	575820888	28.99	98.6
Barbari Goat	BAR1	69954760379	496053582	24.68	98.86
Black Bengal Goat	BBG1	103807656618	706644234	33.35	98.32
Black Bengal Goat	BBG2	114354273339	778929410	34	98.37
Longlin Goat	LON1	140534368357	976986874	20.38	98.19
Longlin Goat	LON2	97163931854	668675844	15.1	98.03
Leizhou Goat	LEI1	92347011523	636155172	30.21	98.28
Leizhou Goat	LEI2	95502166400	654889480	31.3	98.37
Leizhou Goat	LEI3	104457152871	710418578	33.84	98.4
Leizhou Goat	LEI4	94149437928	648390578	30.84	98.37
Leizhou Goat	LEI5	98442338529	684407244	31.47	98.34
Liaoning Cashmere Goat	LCG1	97137948591	664654582	31.79	98.4
Liaoning Cashmere Goat	LCG2	95382614184	656705606	31.22	98.38
Liaoning Cashmere Goat	LCG3	83591067689	573697126	27.98	98.38
Liaoning Cashmere Goat	LCG4	102978491866	706319140	33.28	98.41
Liaoning Cashmere Goat	LCG5	87021278208	597360238	28.88	98.4
Cashmere Goat	CAS1	118100192781	794666124	34.02	98.24
Cashmere Goat	CAS2	109888376652	740058532	31.91	98.32
Cashmere Goat	CAS3	129077510076	869473062	35.38	97.85
Cashmere Goat	CAS4	139965116601	942090996	40.31	98.61
Cashmere Goat	CAS5	114628077389	771933776	32.86	98.59
Cashmere Goat	CAS6	126778418203	854426024	36.1	98.29
Cashmere Goat	CAS7	133968298162	901812182	38.19	98.34
Cashmere Goat	CAS8	78341317242	535954858	22.71	97.61
Cashmere Goat	CAS9	72447502325	506646844	21.59	98.41
Cashmere Goat	CAS10	77408676468	530119242	22.53	98.25
Cashmere Goat	CAS11	84760186622	579106470	24.2	98.4
White Chanthangi Pashmina/Cashmere Goat	WCC1	128772717106	911070832	38.92	98.55
African Dwarf Goat	ADG1	62242533958	442206046	21.93	98.55
Local Population	LOC1	44231116959	448520108	15	98.21
Local Population	LOC2	45510211428	460161718	15.4	98.16
Local Population	LOC3	45032657848	456953916	15.41	98.13
Local Population	LOC4	44242401993	446659008	15.01	98.17
Local Population	LOC5	44479115973	451049312	15.31	98.13
Modern Togolese Village Goat	MTV1	123631819149	879451764	31.92	98.89
Boer Goat	BOE2	73005259181	514159610	25.87	98.54
Boer Goat	BOE3	59671277792	401771140	16.11	98.15
Boer Goat	BOE4	67864082050	456661010	18.27	98.51
Laoshan Dairy Goat	LAD1	61056678729	439901704	18.85	98.22
Laoshan Dairy Goat	LAD2	61070937949	424791368	19.19	98.23
Saanen Goat	SAN6	91684699142	623178776	30.22	98.39
Saanen Goat	SAN7	92360822835	628821294	30.05	98.32
Saanen Goat	SAN8	88408170684	601683180	29.12	98.4
Saanen Goat	SAN9	103996194636	706864106	33.73	98.38
Saanen Goat	SAN10	99914874517	680198154	32.58	98.38
Modern Old Irish Goat (feral)	MOI1	134769910564	972302882	36.34	98.76
Saanen Goat	SAN12	49275756609	330129000	15.68	98.25
Saanen Goat	SAN13	60798660951	407391440	18.96	98.31
Saanen Goat	SAN14	68858570290	461258212	21.47	98.34
Saanen Goat	SAN15	51176897004	342670838	16.22	98.25
Saanen Goat	SAN16	60959069990	408490956	19.17	98.29
Saanen Goat	SAN17	68745380278	460324310	21.57	98.28
Saanen Goat	SAN18	58687915244	392853810	18.54	98.28
Saanen Goat	SAN19	62298044498	417078376	18.69	98.27
Saanen Goat	SAN20	59602800010	423453382	21.12	98.5
Grisons Striped Goat	GRS1	54809593442	366647050	16.85	98.68
Grisons Striped Goat	GRS2	98429895499	663424154	32.4	98.42
Grisons Striped Goat	GRS3	60804304852	408204110	19.93	98.34
Grisons Striped Goat	GRS4	77606258115	518988520	23.72	98.42
Grisons Striped Goat	GRS5	101426862261	678214088	30.87	98.46
Grisons Striped Goat	GRS6	94589756170	632571984	28.36	98.44
Grisons Striped Goat	GRS7	67895448830	457582972	22.56	98.35
Grisons Striped Goat	GRS8	74240206436	496486114	22.8	98.72
Grisons Striped Goat	GRS9	64700389100	432655886	19.86	98.38
Grisons Striped Goat	GRS10	56996515483	382600196	18.93	98.35
Grisons Striped Goat	GRS11	80524774526	538163928	24.92	98.78
Grisons Striped Goat	GRS12	70364927542	474460048	23.42	98.4
Grisons Striped Goat	GRS13	72955955692	487797244	22	98.4
Grisons Striped Goat	GRS14	102202574108	683316732	31.58	98.42
Grisons Striped Goat	GRS15	73858691880	517716820	26.19	98.77
Appenzell Goat	APE1	66917313747	447557662	20.6	98.39
Appenzell Goat	APE2	62534497625	418244634	19.14	98.38
Appenzell Goat	APE3	68902948589	461058070	21	98.34
Appenzell Goat	APE4	77662343987	519477040	23.78	98.4
Appenzell Goat	APE5	56528528762	378734308	17.96	98.64
Appenzell Goat	APE6	84107411145	562636820	25.69	98.4
Appenzell Goat	APE7	67910057075	455188440	18.94	98.66
Appenzell Goat	APE8	72509838268	484987010	21.96	98.38
Appenzell Goat	APE9	97501403393	652138816	29.73	98.45
Appenzell Goat	APE10	82582989515	552106232	25.09	98.39
Appenzell Goat	APE11	88810233309	593920660	27.05	98.42
Appenzell Goat	APE12	72852910551	487189376	22.13	98.36
Appenzell Goat	APE13	65218229305	464511592	23.1	98.48
Toggenburg Goat	TOG6	53240062329	358015052	16.4	98.22
Toggenburg Goat	TOG7	50988172814	343171896	15.76	98.24
Toggenburg Goat	TOG8	88149421025	593175988	26.16	98.35
Toggenburg Goat	TOG9	68489051252	460467928	19.83	98.23
Toggenburg Goat	TOG10	73729149746	495984802	21.93	98.3
Toggenburg Goat	TOG11	60451600794	406396702	18.18	98.24
Toggenburg Goat	TOG12	60235275729	405229806	18.39	98.27
Toggenburg Goat	TOG13	62240229962	418786590	18.81	98.27
Toggenburg Goat	TOG14	65251544835	439219162	19.96	98.27
Toggenburg Goat	TOG15	76814817351	543914308	27.12	98.56
Toggenburg Goat	TOG16	63320598253	426076514	19.26	98.3
Toggenburg Goat	TOG17	55588271406	373839474	17.28	98.2
Toggenburg Goat	TOG18	52984784933	356272080	16.13	98.23
Toggenburg Goat	TOG19	66907407407	450027224	20.17	98.3
Toggenburg Goat	TOG20	52715814782	354600452	16.13	98.24
Toggenburg Goat	TOG21	52568625715	353740240	15.91	98.22
Toggenburg Goat	TOG22	64190209066	431710156	19.26	98.25
Booted Goat	BOT1	68206600622	457245440	19.63	98.39
Booted Goat	BOT2	53205971742	356928870	17.73	98.33
Booted Goat	BOT3	76220199762	514687812	25.21	98.35
Booted Goat	BOT4	47896452882	321340360	15.85	98.29
Booted Goat	BOT5	109301771804	733294742	35.1	98.43
Booted Goat	BOT6	55579167250	373595532	18.5	98.32
Booted Goat	BOT7	67050554317	450803030	19.3	98.37
Booted Goat	BOT8	52009773500	348833904	17.23	98.31
Booted Goat	BOT9	55947767867	375067692	17.11	98.66
Booted Goat	BOT10	49016979190	328976022	16.26	98.35
Booted Goat	BOT11	65605300167	440503490	21.55	98.39
Booted Goat	BOT12	59664038569	400434986	19.6	98.32
Booted Goat	BOT13	67302678116	453541514	22.37	98.36
St. Gallen Booted Goat	SGBOT1	86938223069	607161834	30.39	98.63
Chamois Colored Goat	CHC1	83144304681	556790620	25.72	98.34
Chamois Colored Goat	CHC2	69723034177	466996424	21.99	98.37
Chamois Colored Goat	CHC3	55269913791	370060332	17.6	98.26
Chamois Colored Goat	CHC4	64181732044	429947042	20.05	98.32
Chamois Colored Goat	CHC5	61691731891	413006468	19.58	98.3
Chamois Colored Goat	CHC6	97218503695	651672448	31.07	98.4
Chamois Colored Goat	CHC7	65100587204	436005644	20.46	98.32
Chamois Colored Goat	CHC8	60321937089	403872016	19.01	98.3
Chamois Colored Goat	CHC9	107541947278	720622396	33.11	98.38
Chamois Colored Goat	CHC10	70921603057	475598110	22.02	98.35
Chamois Colored Goat	CHC11	48955512494	327671776	15.63	98.25
Chamois Colored Goat	CHC12	54854262291	367467032	17.15	98.29
Chamois Colored Goat	CHC13	79307628342	530867976	24.1	98.32
Chamois Colored Goat	CHC14	55221335282	369829794	17.21	98.27
Chamois Colored Goat	CHC15	66980423166	474514320	23.74	98.52
Valais Blacknecked Goat	VAB1	65261392452	438907912	16.96	98.51
Valais Blacknecked Goat × Nera Verzasca Goat	VAB×NEV1	64128892138	432263054	16.53	98.24
Valais Blacknecked Goat	VAB2	48996937235	359904564	15.41	98.29
Valais Blacknecked Goat	VAB3	53911617427	361252824	16.63	98.28
Valais Blacknecked Goat	VAB4	63493517505	425545752	18.1	98.29
Valais Blacknecked Goat	VAB5	90815862079	608729568	28.85	98.4
Valais Blacknecked Goat	VAB6	61623790815	414543074	15.76	98.47
Valais Blacknecked Goat	VAB7	68857520096	461376992	22.16	98.34
Valais Blacknecked Goat	VAB8	91025625029	610125940	29.02	98.39
Valais Blacknecked Goat	VAB9	59403565541	398072008	18.38	98.37
Valais Blacknecked Goat	VAB10	65539522605	439491206	20.52	98.38
Valais Blacknecked Goat	VAB11	83795157150	561292558	26.87	98.36
Valais Blacknecked Goat	VAB12	85716407381	574319532	27.38	98.41
Valais Blacknecked Goat	VAB13	57014996319	382113780	18.54	98.66
Valais Blacknecked Goat	VAB14	78891027579	528743470	25.29	98.38
Valais Blacknecked Goat	VAB15	73299364555	491017710	23.67	98.38
Valais Blacknecked Goat	VAB16	89223150916	597984486	27.35	98.74
Valais Blacknecked Goat	VAB17	69379887032	465182758	21.7	98.73
Valais Blacknecked Goat	VAB18	56998338410	382106392	18.46	98.31
Valais Blacknecked Goat	VAB19	65703036713	440231824	20.47	98.33
Valais Blacknecked Goat	VAB20	71852604756	481614144	22.04	98.37
Valais Blacknecked Goat	VAB21	77575393207	519668408	24.93	98.36
Valais Blacknecked Goat	VAB22	61827420924	414444400	20	98.34
Valais Blacknecked Goat	VAB23	78195930579	524035150	24.53	98.4
Valais Blacknecked Goat	VAB24	71759408270	481049558	22.94	98.38
Valais Blacknecked Goat	VAB25	75793131221	507920932	23.59	98.73
Valais Blacknecked Goat	VAB26	73401222460	523921036	25.9	98.56
Valais Blacknecked Goat	VAB27	79465926493	532834360	25.54	98.35
Valais Blacknecked Goat	VAB28	119761411835	802035272	37.22	98.45
Peacock Goat	PEC1	73153207327	489375948	22.19	98.43
Peacock Goat	PEC2	71140717004	504743198	25.17	98.57
Nera Verzasca Goat	NEV1	72595230239	513226320	25.66	98.58
Capra Grigia Goat	CAG1	70303395153	500097584	24.88	98.58
Peacock Goat	PEC3	82796713382	553629920	24.98	98.45
Peacock Goat	PEC4	82701826958	553285294	25.24	98.43
Peacock Goat	PEC5	93559839916	625869702	28.32	98.46
Peacock Goat	PEC6	51738172928	346992518	16.41	98.37
Peacock Goat	PEC7	63983791989	428117554	19.52	98.39
Peacock Goat	PEC8	56109518411	376268952	17.91	98.38
Peacock Goat	PEC9	61901551370	414518234	17.54	98.33
Peacock Goat	PEC10	67263525269	449968482	20.63	98.39
Peacock Goat	PEC11	60388223730	484642776	19.9	98.63
Peacock Goat	PEC12	79269030005	530312902	24.15	98.41
Peacock Goat	PEC13	100940707227	675342800	30.45	98.45
Peacock Goat	PEC14	64655952825	433330936	20.18	98.74
Peacock Goat	PEC15	65503414872	439485762	18.28	98.35
Peacock Goat	PEC16	70201608596	469854806	21.34	98.4
Nera Verzasca Goat	NEV2	54437337793	367838314	17.47	98.51
Nera Verzasca Goat	NEV3	50623459341	342238966	16.17	98.45
Nera Verzasca Goat	NEV4	56396825256	381560856	18.21	98.48
Nera Verzasca Goat	NEV5	80292170783	544394034	26.07	98.54
Nera Verzasca Goat	NEV6	59914205436	404705968	18.8	98.49
Nera Verzasca Goat	NEV7	71432457730	485082876	23.27	98.49
Nera Verzasca Goat	NEV8	70641237869	479604492	23.16	98.52
Nera Verzasca Goat	NEV9	48842524574	330280552	15.56	98.45
Nera Verzasca Goat	NEV10	49495259484	334950022	15.83	98.46
Nera Verzasca Goat	NEV11	52313126414	353696028	16.73	98.48
Nera Verzasca Goat	NEV12	64602540107	436594336	20.61	98.5
Capra Grigia Goat	CAG2	56347820147	377398826	17.78	98.32
Capra Grigia Goat	CAG3	55583740627	372385508	17.51	98.27
Capra Grigia Goat	CAG4	72684396096	486864158	22.72	98.32
Capra Grigia Goat	CAG5	47840300125	320541360	15.04	98.25
Capra Grigia Goat	CAG6	74403653750	497920542	23.42	98.33
Capra Grigia Goat	CAG7	64472088992	431231618	18.29	98.28
Capra Grigia Goat	CAG8	69293206406	464162736	21.13	98.31
Capra Grigia Goat	CAG9	98708747141	661016530	31.23	98.37
Capra Grigia Goat	CAG10	55927734088	374210912	16.1	98.28
Capra Grigia Goat	CAG11	76189086766	510537426	23.96	98.3
Capra Grigia Goat	CAG12	63331043687	423998320	19.79	98.3

## Sheet: Table S5
Table S5. Summary information of ancient goat DNA samples used in this study.
Sample name	Depth	Age (years before present)	Period	Location	Accession number	BioProject	Reference
Ainghazal1	0.001	10000	Aceramic Neolithic	Amman, Jordan	ERS2409778	PRJEB26011	1
Ainghazal2	0.001	10000	Aceramic Neolithic	Amman, Jordan	ERS2409779	PRJEB26011	1
Ainghazal3	0.001	10000	Aceramic Neolithic	Amman, Jordan	ERS2409780	PRJEB26011	1
Ainghazal4	0.001	10000	Aceramic Neolithic	Amman, Jordan	ERS2409781	PRJEB26011	1
Gilat8	0.001	6,200~6,500	Chalcolithic	Northern Negev, Israel	ERS2429845	PRJEB26011	1
Gilat10	0.002	6,200~6,500	Chalcolithic	Northern Negev, Israel	ERS2429843	PRJEB26011	1
Shiqmim1	0.007	5,700~6,300	Chalcolithic	Northern Negev, Israel	ERS2429851	PRJEB26011	1
Shiqmim9	0.01	5,700~6,300	Chalcolithic	Northern Negev, Israel	ERS2429852	PRJEB26011	1
Safi2	0.01	4,570~4,900	Bronze Age	Ashkelon, Israel	ERS2429850	PRJEB26011	1
Yarmut1	0.013	4,500~4,700	Bronze Age	Bet Shemesh, Israel	ERS2429853	PRJEB26011	1
Yarmut7	0.02	4,200~4,650	Bronze Age	Bet Shemesh, Israel	ERS2429854	PRJEB26011	1
Yoqneam2	0.02	3,540~3,650	Bronze Age	Haifa, Israel	ERS2412489	PRJEB26011	1
Monjukli1	0.02	6,500~7,100	Chalcolithic	Meana-Čaača, Turkmenistan	ERS2428117	PRJEB26011	1
Monjukli2	0.02	6,500~7,100	Chalcolithic	Meana-Čaača, Turkmenistan	ERS2428118	PRJEB26011	1
Monjukli4	0.024	6,500~7,100	Chalcolithic	Meana-Čaača, Turkmenistan	ERS2428119	PRJEB26011	1
Monjukli6	0.03	6,500~7,100	Chalcolithic	Meana-Čaača, Turkmenistan	ERS2429849	PRJEB26011	1
Monjukli8	0.03	7,900~8,400	Neolithic	Meana-Čaača, Turkmenistan	ERS2428116	PRJEB26011	1
Bulak1	0.03	3,700~4,000	Bronze Age	Surkhandarja, Uzbekistan	ERS2428111	PRJEB26011	1
Bulak2	0.038	3,700~4,000	Bronze Age	Surkhandarja, Uzbekistan	ERS2428112	PRJEB26011	1
Bulak5	0.04	3,700~4,000	Bronze Age	Surkhandarja, Uzbekistan	ERS2428114	PRJEB26011	1
AP45	0.04	7,000~7,300	Neolithic	Kirklareli, Turkey	ERS2429832	PRJEB26011	1
AP49	0.04	7,000~7,300	Neolithic	Kirklareli, Turkey	ERS2429833	PRJEB26011	1
Acem1	0.047	4500	Bronze Age	Aksaray Plain, Turkey	ERS2404569	PRJEB26011	1
Acem2	0.05	3700	Bronze Age	Aksaray Plain, Turkey	ERS2412479	PRJEB26011	1
Lur12	0.051	9000	Neolithic	Luristan, Iran	ERS2412492	PRJEB26011	1
Fars2-5	0.059	8,471~8,700	Neolithic	Fars, Iran	ERS2429840	PRJEB26011	1
Semnan10	0.06	8000	Neolithic	Semnan, Iran	ERS2412473	PRJEB26011	1
Semnan13	0.067	8000	Neolithic	Semnan, Iran	ERS2428120	PRJEB26011	1
Semnan17	0.07	8000	Neolithic	Semnan, Iran	ERS2428121	PRJEB26011	1
Semnan3	0.08	8000	Neolithic	Semnan, Iran	ERS2412476	PRJEB26011	1
Semnan7	0.092	8000	Neolithic	Semnan, Iran	ERS2409775	PRJEB26011	1
Semnan8	0.097	8000	Neolithic	Semnan, Iran	ERS2412477	PRJEB26011	1
Semnan9	0.099	8000	Neolithic	Semnan, Iran	ERS2412478	PRJEB26011	1
Fars4	0.1	6,200~7,550	Chalcolithic	Fars, Iran	ERS2412487	PRJEB26011	1
Fars1	0.1	6600	Chalcolithic	Fars, Iran	ERS2429839	PRJEB26011	1
Darre1	0.105	6,000~7,000	Chalcolithic	Fars, Iran	ERS2429838	PRJEB26011	1
Azer6	0.118	6200	Chalcolithic	Zanjan, Iran	ERS2429836	PRJEB26011	1
Kohneh2	0.12	5,000~5,300	Bronze Age	Azerbaijan, Iran	ERS2429846	PRJEB26011	1
Chalow1	0.12	4,000~4,300	Bronze Age	Khorasan, Iran	ERS2429837	PRJEB26011	1
Qazvin1	0.13	3,900~4,400	Bronze Age	Qazvin, Iran	ERS2412486	PRJEB26011	1
Azer4	0.135	2,330~2,550	Iron Age	Azerbaijan, Iran	ERS2412485	PRJEB26011	1
Darre2	0.16	6,000~7,000	Iron Age	Fars, Iran	ERS2428123	PRJEB26011	1
Tac3	0.16	3,000~3,400	Bronze Age	Kakheti, Georgia	ERS2429835	PRJEB26011	1
Geor2	0.181	500~1,000	Iron Age	Kazbegi, Georgia	ERS2429841	PRJEB26011	1
Kazbeg1	0.181	1,000~1,100	Iron Age	Kazbegi, Georgia	ERS2412488	PRJEB26011	1
Blagotin1	0.2	8100	Neolithic	Trstenik, Serbia	ERS2408799	PRJEB26011	1
Blagotin16	0.202	8100	Neolithic	Trstenik, Serbia	ERS2409777	PRJEB26011	1
Blagotin2	0.204	8100	Neolithic	Trstenik, Serbia	ERS2409776	PRJEB26011	1
Blagotin3	0.21	8100	Neolithic	Trstenik, Serbia	ERS2408800	PRJEB26011	1
Kov57	0.23	7,600~8,200	Neolithic	Blagoevgrad, Bulgaria	ERS2429834	PRJEB26011	1
Potterne1	0.24	2,990~4,040	Bronze Age	Wiltshire, UK	ERS2412490	PRJEB26011	1
SMG04	0.26	3900	Late Neolithic	Shimao, China	SRR8354335	PRJNA510797	2
SMG05	0.28	3900	Late Neolithic	Shimao, China	SRR8354334	PRJNA510797	2
SMG10	0.354	3900	Late Neolithic	Shimao, China	SRR8354312	PRJNA510797	2
MZG28	0.366	2700	Bronze Age	Muzhuzhuliang, China	SRR8354331	PRJNA510797	2
MZG29	0.575	2700	Bronze Age	Muzhuzhuliang, China	SRR8354330	PRJNA510797	2
MZG34	0.58	2700	Bronze Age	Muzhuzhuliang, China	SRR8354333	PRJNA510797	2
MZG38	0.732	2700	Bronze Age	Muzhuzhuliang, China	SRR8354332	PRJNA510797	2
LSM11	0.85	2500	Bronze Age	Xiaoshuanggucheng, China	SRR8354328	PRJNA510797	2
BG1	1.01	2500	Bronze Age	Xinzhouyaozi, China	SRR8354319	PRJNA510797	2
BG2	1.01	2500	Bronze Age	Xinzhouyaozi, China	SRR8354318	PRJNA510797	2
BG3	1.2	2500	Bronze Age	Xinzhouyaozi, China	SRR8354317	PRJNA510797	2
BG4	1.42	2500	Bronze Age	Xinzhouyaozi, China	SRR8354316	PRJNA510797	2
JLS05	1.49	2500	Bronze Age	Jiulongshan, China	SRS4174264	PRJNA510797	2
JLS06	1.5	2500	Bronze Age	Jiulongshan, China	SRS4174261	PRJNA510797	2
WDH03	1.524	2500	Bronze Age	Wangdahu, China	SRR8354313	PRJNA510797	2
WDH05	2.13	2500	Bronze Age	Wangdahu, China	SRR8354314	PRJNA510797	2
WDH06	2.17	2500	Bronze Age	Wangdahu, China	SRR8354315	PRJNA510797	2
WDH08	2.31	2500	Bronze Age	Wangdahu, China	SRR8354309	PRJNA510797	2
ZZ01	2.48	2500	Bronze Age	Zhongzhuang, China	SRR8354311	PRJNA510797	2
YJL01	2.55	650	Iron Age	Yanjialiang, China	SRR8354310	PRJNA510797	2
GTM01	2.55	450	Iron Age	Tianxi, China	SRR8354323	PRJNA510797	2
GTM02	2.56	450	Iron Age	Tianxi, China	SRR8354322	PRJNA510797	2
GTM03	2.66	450	Iron Age	Tianxi, China	SRR8354321	PRJNA510797	2
GTM04	2.81	450	Iron Age	Tianxi, China	SRR8354320	PRJNA510797	2
GTM06	2.83	450	Iron Age	Tianxi, China	SRR8354325	PRJNA510797	2
GTM08	3.04	450	Iron Age	Tianxi, China	SRR8354324	PRJNA510797	2
Abdul1	3.13	/	Aceramic Neolithic	Luristan, Iran	ERS5127192	PRJEB40573	3
Abdul2	3.26	/	Aceramic Neolithic	Luristan, Iran	ERS5127193	PRJEB40573	3
Abdul4	3.48	9,958~10,275	Aceramic Neolithic	Luristan, Iran	ERS5127194	PRJEB40573	3
Abdul6	3.57	9,599~10,165	Aceramic Neolithic	Luristan, Iran	ERS5127196	PRJEB40573	3
Ganjdareh3	3.74	9,592~9,940	Aceramic Neolithic	Iran	ERS5127186	PRJEB40573	3
Ganjdareh18	3.83	9,758~10,205	Aceramic Neolithic	Iran	ERS5127171	PRJEB40573	3
Ganjdareh20	3.9	/	Aceramic Neolithic	Iran	ERS5127174	PRJEB40573	3
Notes:
1. Daly KG, Maisano Delser P, Mullin VE, Scheu A, Mattiangeli V, Teasdale MD, et al. Ancient goat genomes reveal mosaic domestication in the Fertile Crescent. Science. 2018;361:85–8.
2. Cai Y, Fu W, Cai D, Heller R, Zheng Z, Wen J, et al. Ancient genomes reveal the evolutionary history and origin of cashmere-producing goats in China. Mol Biol Evol. 2020;37:2099–109.
3. Daly KG, Mattiangeli V, Hare AJ, Davoudi H, Fathi H, Doost SB, et al. Herded and hunted goat genomes from the dawn of domestication in the Zagros Mountains. Proc Natl Acad Sci USA. 2021;118:e2100901118.

## Sheet: Table S6 
Table S6. Summary information of SVs in sheep (n = 532) and goats (n = 281).
Species/Populations	Sample ID	Deletion		Duplication		Inversion		Insertion		Translocation		Total
		Number	Length (bp)	Number	Length (bp)	Number	Length (bp)	Number	Length (bp)	Number	Length (bp)	Number	Length (bp)
Sheep
Europe Mouflon Sheep	MUF1	7479	6901357	272	62290	101	1348895	0	0	465	-	8317	8312542
Europe Mouflon Sheep	MUF2-1	7470	6414912	273	66514	105	473791	0	0	449	-	8297	6955217
Europe Mouflon Sheep	MUF3-1	7179	6529017	264	67311	101	1204957	0	0	397	-	7941	7801285
Asiatic Mouflon Sheep	266	10366	8403245	260	126129	108	729203	0	0	391	-	11125	9258577
Asiatic Mouflon Sheep	267	8733	4980388	180	56740	110	811499	0	0	255	-	9278	5848627
Asiatic Mouflon Sheep	271	10346	10016710	204	67495	104	135445	0	0	330	-	10984	10219650
Asiatic Mouflon Sheep	272	10464	7438323	227	65062	127	625171	0	0	410	-	11228	8128556
Asiatic Mouflon Sheep	273	9715	6246996	206	87919	90	95945	0	0	307	-	10318	6430860
Asiatic Mouflon Sheep	TH.1	10874	9212790	255	110669	129	1035216	0	0	434	-	11692	10358675
Asiatic Mouflon Sheep	TH.2	9626	7485908	229	55836	112	324635	0	0	350	-	10317	7866379
Asiatic Mouflon Sheep	KR.4	9943	5987305	233	76478	109	174249	0	0	295	-	10580	6238032
Asiatic Mouflon Sheep	KR.6	10708	7850886	231	87145	113	496969	0	0	377	-	11429	8435000
Asiatic Mouflon Sheep	SH.7	9811	6296918	188	66025	120	1189317	0	0	323	-	10442	7552260
Asiatic Mouflon Sheep	YZ.9	9842	6858241	188	59547	103	389162	0	0	276	-	10409	7306950
Asiatic Mouflon Sheep	YZ.10	9969	6128425	218	65546	114	536092	0	0	327	-	10628	6730063
Asiatic Mouflon Sheep	YZ.11	11054	9525455	284	79435	145	438900	0	0	514	-	11997	10043790
Asiatic Mouflon Sheep	YZ.12	10534	7294397	244	135886	106	933926	0	0	429	-	11313	8364209
Asiatic Mouflon Sheep	KR.15	10111	7714671	232	73625	108	952643	0	0	382	-	10833	8740939
Asiatic Mouflon Sheep	SH.19	9926	7160415	196	57164	95	142018	0	0	325	-	10542	7359597
Asiatic Mouflon Sheep	SH.20	9788	6526878	181	93177	119	363928	0	0	320	-	10408	6983983
Urial Sheep	BJ4-1	10483	8098358	235	52350	99	1338140	0	0	335	-	11152	9488848
Argali Sheep	ARG20	11677	9743246	267	58478	147	1138744	0	0	457	-	12548	10940468
Argali Sheep	ARG23	12256	11712171	273	59707	172	1044861	0	0	551	-	13252	12816739
Argali Sheep	ARG3-1	11858	10422392	250	45103	165	1664263	0	0	409	-	12682	12131758
Argali Sheep	ARG9-3	12028	9795229	275	48741	151	711749	0	0	451	-	12905	10555719
Snow Sheep	snow5	13660	11014499	304	248731	195	1363162	0	0	432	-	14591	12626392
Snow Sheep	snow8	13491	11254671	282	67131	197	1935410	0	0	401	-	14371	13257212
Thin Horn Sheep	Thinhorn1	14168	12979071	380	128930	256	2304748	0	0	543	-	15347	15412749
Thin Horn Sheep	Thinhorn3	14398	13326701	385	132978	262	2043130	0	0	563	-	15608	15502809
Thin Horn Sheep	Thinhorn4	14162	12582624	368	87638	230	1297861	0	0	547	-	15307	13968123
Thin Horn Sheep	Thinhorn5	13960	11726945	371	92856	244	611200	0	0	541	-	15116	12431001
Thin Horn Sheep	Thinhorn9	13676	10991093	369	124997	218	2060172	0	0	476	-	14739	13176262
Big Horn Sheep	bighorn1	13664	11967858	362	124770	219	2446295	0	0	460	-	14705	14538923
Big Horn Sheep	bighorn2	14084	13228090	343	129539	230	1707247	0	0	489	-	15146	15064876
Big Horn Sheep	bighorn3	14031	13338188	364	124648	235	1599263	0	0	524	-	15154	15062099
Big Horn Sheep	bighorn4	14228	14114249	362	175188	227	2232138	0	0	534	-	15351	16521575
Big Horn Sheep	bighorn5	13979	12829505	332	74760	230	2032934	0	0	475	-	15016	14937199
Bonga Sheep	BQ2602	8084	6302431	239	139524	100	241303	0	0	473	-	8896	6683258
Bonga Sheep	BQ2620	7911	5290229	235	63578	93	347772	0	0	408	-	8647	5701579
Bonga Sheep	BQ2661	8052	6704720	256	84205	87	678031	0	0	446	-	8841	7466956
Menz Sheep	ETH-3062	8267	6094194	264	157755	112	1910262	0	0	500	-	9143	8162211
Menz Sheep	ETH-3155	8360	5626071	274	90147	123	394633	0	0	498	-	9255	6110851
Menz Sheep	ETH-794	8334	6137017	273	65313	80	211906	0	0	519	-	9206	6414236
Afar Sheep	FKD2702	8257	5851333	235	87854	93	348534	0	0	434	-	9019	6287721
Afar Sheep	FKD2746	7916	5373694	239	111265	80	161216	0	0	399	-	8634	5646175
Afar Sheep	FKD2759	8262	7412011	252	85861	95	283138	0	0	469	-	9078	7781010
Libyan Barbary Sheep	LBR2858	8004	6833037	275	74065	83	989963	0	0	397	-	8759	7897065
Libyan Barbary Sheep	LBR2860	8030	5777534	254	52097	97	1018256	0	0	375	-	8756	6847887
Libyan Barbary Sheep	LBR2861	8215	6385403	255	55981	98	346756	0	0	430	-	8998	6788140
Mbororo Sheep	Sc11	7872	5303924	252	73580	99	470925	0	0	437	-	8660	5848429
Mbororo Sheep	Sc12	7497	5052510	244	52989	82	929155	0	0	249	-	8072	6034654
Mbororo Sheep	Sc14	7854	5555127	271	67766	110	351140	0	0	479	-	8714	5974033
Yankasa Sheep	Sn16	8634	5372432	276	60774	86	1009953	0	0	470	-	9466	6443159
Yankasa Sheep	Sn5	8121	5685367	244	81071	81	97338	0	0	389	-	8835	5863776
Yankasa Sheep	Sn8	8455	5519284	285	158204	107	984633	0	0	453	-	9300	6662121
West African Dwarf Sheep	Wad-Sn16	8443	6163367	283	60472	96	189980	0	0	514	-	9336	6413819
West African Dwarf Sheep	Wad-Sn3	8448	5952296	279	91185	97	248214	0	0	492	-	9316	6291695
West African Dwarf Sheep	Wad-Sn6	8308	6372083	261	254009	89	112291	0	0	461	-	9119	6738383
Uda Sheep	uda-Sc2	8597	5946854	311	166962	93	157461	0	0	454	-	9455	6271277
Uda Sheep	uda-Sc3	8494	6932931	296	80085	89	224587	0	0	430	-	9309	7237603
Djiallonke Sheep	17b	7999	6022886	260	75860	97	924448	0	0	513	-	8869	7023194
Djiallonke Sheep	83b	8067	5757502	260	70169	101	1180421	0	0	420	-	8848	7008092
Djiallonke Sheep	180b	8097	6718006	240	78318	90	818787	0	0	488	-	8915	7615111
Mossi Sheep	34	8131	5706370	261	101803	91	896442	0	0	473	-	8956	6704615
Mossi Sheep	53	8487	6603076	277	70121	107	1221086	0	0	482	-	9353	7894283
Mossi Sheep	99	8245	5962808	236	101829	109	683635	0	0	467	-	9057	6748272
Sahelian Sheep	103	8225	7707739	267	177731	87	349231	0	0	474	-	9053	8234701
Sahelian Sheep	163	7897	5410038	266	55627	99	394105	0	0	421	-	8683	5859770
Sahelian Sheep	200	7934	6334178	247	102026	85	735262	0	0	470	-	8736	7171466
Ossimi Sheep	18	8386	6350737	235	52748	103	480537	0	0	431	-	9155	6884022
Ossimi Sheep	19	8101	6342219	235	79535	101	322944	0	0	362	-	8799	6744698
Ossimi Sheep	20	8331	7101588	222	51132	78	404202	0	0	369	-	9000	7556922
Rahmani Sheep	1	7871	6575825	226	52559	88	1174685	0	0	421	-	8606	7803069
Rahmani Sheep	2	7868	6492482	260	78326	106	390249	0	0	453	-	8687	6961057
Barki Sheep	6	8409	6422047	265	81745	107	230609	0	0	430	-	9211	6734401
Barki Sheep	7	8124	6468332	271	78160	105	288994	0	0	495	-	8995	6835486
Barki Sheep	11	8095	5398991	228	128455	107	333276	0	0	421	-	8851	5860722
Cameroon Sheep	KA-01	7642	5853552	261	47953	101	221228	0	0	451	-	8455	6122733
Cameroon Sheep	KA-02	7662	6545686	266	72470	100	197799	0	0	500	-	8528	6815955
Cameroon Sheep	KA-07	7867	6106049	267	103191	92	196059	0	0	471	-	8697	6405299
Dorper Sheep	WDP142	8426	6291556	248	112349	109	347954	0	0	434	-	9217	6751859
Dorper Sheep	WDP147	8438	5985574	222	81728	102	631106	0	0	428	-	9190	6698408
Dorper Sheep	WDP149	8470	6105192	196	66572	84	410319	0	0	430	-	9180	6582083
Dorper Sheep	WDP153	8318	6193293	239	85236	110	450074	0	0	418	-	9085	6728603
Dorper Sheep	WDP155	8340	6290684	247	68414	103	340710	0	0	423	-	9113	6699808
Dorper Sheep	BDP357	8434	5761055	266	84201	112	604997	0	0	471	-	9283	6450253
Dorper Sheep	BDP370	8091	5931919	247	55397	109	483286	0	0	435	-	8882	6470602
Dorper Sheep	BDP358	8346	6844372	230	78463	130	567944	0	0	454	-	9160	7490779
Dorper Sheep	BDP360	8305	5488230	243	75380	95	163884	0	0	386	-	9029	5727494
Dorper Sheep	BDP369	8253	6665573	247	158960	107	318626	0	0	432	-	9039	7143159
Bayad Sheep	BA42	8785	6608638	301	148038	111	750272	0	0	452	-	9649	7506948
Bayad Sheep	BA49	8457	6181277	291	82318	97	405180	0	0	416	-	9261	6668775
Darkhad Sheep	MG13	8246	6283064	295	61704	99	364005	0	0	423	-	9063	6708773
Darkhad Sheep	MG17	8482	7209483	314	98886	104	505313	0	0	509	-	9409	7813682
Darkhad Sheep	MG23	8349	6142657	299	143792	97	1193148	0	0	407	-	9152	7479597
Barga Sheep	MG363	8207	5748720	273	49224	104	420510	0	0	412	-	8996	6218454
Barga Sheep	MG366	8152	6734939	281	69394	97	120567	0	0	388	-	8918	6924900
Barga Sheep	MG367	8289	6175325	286	92468	89	144365	0	0	427	-	9091	6412158
Khotont Sheep	KH338	8318	6989169	284	85311	113	1181660	0	0	452	-	9167	8256140
Khotont Sheep	KH340	8072	7420758	260	132889	78	336407	0	0	390	-	8800	7890054
Tamir Sheep	TA282	8270	6042652	280	87376	108	333862	0	0	433	-	9091	6463890
Tamir Sheep	TA298	8053	6794902	250	73118	102	593692	0	0	400	-	8805	7461712
Tamir Sheep	TA304	8413	6446338	273	245402	105	101182	0	0	463	-	9254	6792922
Small-tailed Han Sheep	SXW30	8707	6942390	303	103065	129	330009	0	0	484	-	9623	7375464
Small-tailed Han Sheep	SXW19	8340	5788635	247	71198	82	338921	0	0	411	-	9080	6198754
Small-tailed Han Sheep	SXW29	8204	6969800	240	96774	108	386403	0	0	383	-	8935	7452977
Small-tailed Han Sheep	SXW16	8313	5527041	248	93480	98	138229	0	0	371	-	9030	5758750
Small-tailed Han Sheep	SXW17	8421	6132315	261	118993	100	311147	0	0	406	-	9188	6562455
Small-tailed Han Sheep	SXW20	8406	6356799	279	162092	99	1603581	0	0	423	-	9207	8122472
Small-tailed Han Sheep	SXW23	8424	6861696	263	72711	119	631174	0	0	424	-	9230	7565581
Small-tailed Han Sheep	SXW25	8511	6259224	264	115009	105	759032	0	0	441	-	9321	7133265
Small-tailed Han Sheep	SXW26	8642	6356789	266	245949	95	286009	0	0	403	-	9406	6888747
Small-tailed Han Sheep	SXW28	8478	6956959	275	86986	106	182986	0	0	440	-	9299	7226931
Wadi Sheep	WDS123	7095	4674543	131	63186	79	121777	0	0	434	-	7739	4859506
Wadi Sheep	WDS14	7708	6385724	181	171921	101	461830	0	0	466	-	8456	7019475
Wadi Sheep	WDS109	8482	8332347	214	67839	106	673794	0	0	599	-	9401	9073980
Wadi Sheep	WDS112	8082	6156746	233	114029	91	292853	0	0	593	-	8999	6563628
Wadi Sheep	WDS149	8598	7443772	210	105039	108	212117	0	0	535	-	9451	7760928
Wadi Sheep	WDS53	8171	6623739	209	135542	101	500452	0	0	467	-	8948	7259733
Wadi Sheep	WDS60	8030	7646191	208	83152	99	259080	0	0	489	-	8826	7988423
Wadi Sheep	WDS115	8562	7970764	228	86731	94	465579	0	0	635	-	9519	8523074
Wadi Sheep	WDS121	8932	8483187	234	125971	113	477221	0	0	762	-	10041	9086379
Wadi Sheep	WDS50	8932	8403308	222	80811	132	509952	0	0	581	-	9867	8994071
Wadi Sheep	WDS102	8532	7543494	193	80141	120	394749	0	0	631	-	9476	8018384
Wadi Sheep	WDS148	8464	9072344	197	133871	97	187905	0	0	534	-	9292	9394120
Wadi Sheep	WDS163	8465	6744936	209	61445	121	330133	0	0	503	-	9298	7136514
Wadi Sheep	WDS65	8557	7174576	222	163982	111	173014	0	0	519	-	9409	7511572
Wadi Sheep	WDS96	8148	6291950	186	158427	93	180460	0	0	496	-	8923	6630837
Wadi Sheep	WDS98	8180	7869848	193	137611	99	394145	0	0	460	-	8932	8401604
Wadi Sheep	WDS201	8666	7171354	224	123022	103	135443	0	0	562	-	9555	7429819
Wadi Sheep	WDS202	9233	7925608	277	187523	126	462699	0	0	707	-	10343	8575830
Wadi Sheep	WDS150	8674	6878379	218	92515	103	322988	0	0	546	-	9541	7293882
Wadi Sheep	WDS108	8063	7284545	191	40036	86	303266	0	0	543	-	8883	7627847
Sishui Fur Sheep	SSS44	7345	4911183	210	78139	104	942793	0	0	342	-	8001	5932115
Sishui Fur Sheep	SSS45	7698	4897127	232	145431	98	429663	0	0	363	-	8391	5472221
Sishui Fur Sheep	SSS46	7704	5283565	242	48713	88	521952	0	0	372	-	8406	5854230
Sishui Fur Sheep	SSS32	8060	6074197	259	104689	101	330739	0	0	364	-	8784	6509625
Sishui Fur Sheep	SSS35	7554	5342279	221	54851	91	129366	0	0	318	-	8184	5526496
Sishui Fur Sheep	SSS37	7966	5927351	249	76110	97	587609	0	0	344	-	8656	6591070
Sishui Fur Sheep	SSS39	7947	5885494	222	82223	111	414482	0	0	364	-	8644	6382199
Sishui Fur Sheep	SSS40	7839	5147446	239	87267	109	337046	0	0	351	-	8538	5571759
Sishui Fur Sheep	SSS41	8005	6444303	263	78469	125	1406132	0	0	374	-	8767	7928904
Sishui Fur Sheep	SSS43	7750	5187431	240	81775	74	353517	0	0	359	-	8423	5622723
Large-tailed Han Sheep	HDW47	7996	5782671	229	121532	87	241161	0	0	356	-	8668	6145364
Large-tailed Han Sheep	HDW51	7968	5673483	260	89309	89	396927	0	0	381	-	8698	6159719
Large-tailed Han Sheep	HDW52	8061	5655981	240	74747	89	983330	0	0	386	-	8776	6714058
Large-tailed Han Sheep	HDW48	8117	5750783	253	106344	108	601936	0	0	376	-	8854	6459063
Large-tailed Han Sheep	HDW49	8031	6802582	239	102587	97	297929	0	0	364	-	8731	7203098
Large-tailed Han Sheep	HDW50	7822	5957185	230	78625	77	193999	0	0	360	-	8489	6229809
Large-tailed Han Sheep	HDW54	7622	5076211	222	120104	95	1151663	0	0	323	-	8262	6347978
Large-tailed Han Sheep	HDW56	7772	5024950	234	100139	102	1349985	0	0	366	-	8474	6475074
Large-tailed Han Sheep	HDW59	7895	5500202	243	100155	107	482644	0	0	360	-	8605	6083001
Large-tailed Han Sheep	HDW60	7915	5660715	240	139297	94	465583	0	0	341	-	8590	6265595
Hu Sheep	HU62	7831	5025340	229	49645	121	868997	0	0	336	-	8517	5943982
Hu Sheep	HU65	7466	4949233	207	84802	74	116064	0	0	312	-	8059	5150099
Hu Sheep	HU69	7908	6447013	239	66304	86	129338	0	0	376	-	8609	6642655
Hu Sheep	HU63	7955	5197493	254	126807	89	133986	0	0	381	-	8679	5458286
Hu Sheep	HU64	7656	4960488	220	46045	90	942646	0	0	324	-	8290	5949179
Hu Sheep	HU66	7785	4984207	229	96937	96	187100	0	0	325	-	8435	5268244
Hu Sheep	HU68	7769	4820180	221	82372	95	1424138	0	0	313	-	8398	6326690
Hu Sheep	HU73	7707	5471910	239	230740	98	688007	0	0	353	-	8397	6390657
Hu Sheep	HU75	8058	7696316	216	77403	91	158624	0	0	366	-	8731	7932343
Hu Sheep	HU76	8028	5437947	239	78487	85	144634	0	0	334	-	8686	5661068
Tan Sheep	TAN79	7963	7819062	233	146749	105	1045288	0	0	367	-	8668	9011099
Tan Sheep	TAN86	8509	7846054	242	101769	107	165954	0	0	411	-	9269	8113777
Tan Sheep	TAN87	8150	7116143	253	133695	118	431372	0	0	377	-	8898	7681210
Tan Sheep	TAN78	8048	6473197	244	79446	101	306149	0	0	404	-	8797	6858792
Tan Sheep	TAN80	8261	5406029	252	65010	116	1179637	0	0	380	-	9009	6650676
Tan Sheep	TAN82	8249	8086238	270	139672	120	398901	0	0	391	-	9030	8624811
Tan Sheep	TAN88	8568	6350271	256	69433	111	1252351	0	0	474	-	9409	7672055
Tan Sheep	TAN89	8385	6163188	255	90066	96	294487	0	0	417	-	9153	6547741
Tan Sheep	TAN90	8293	7514841	269	91208	103	1126015	0	0	396	-	9061	8732064
Tan Sheep	TAN91	8143	6513831	248	90485	104	1200601	0	0	372	-	8867	7804917
Altay Sheep	AL117	8384	6136166	261	77535	112	882911	0	0	399	-	9156	7096612
Altay Sheep	AL118	8809	7344631	296	105766	120	433483	0	0	485	-	9710	7883880
Altay Sheep	AL119	8261	7276094	270	96253	113	493998	0	0	414	-	9058	7866345
Altay Sheep	AL109	8223	6594732	231	76085	104	333576	0	0	372	-	8930	7004393
Altay Sheep	AL111	8291	5688811	231	65795	88	257970	0	0	360	-	8970	6012576
Altay Sheep	AL113	8196	6723219	268	257157	90	571507	0	0	416	-	8970	7551883
Altay Sheep	AL114	7843	5384200	238	95779	100	1184069	0	0	381	-	8562	6664048
Altay Sheep	AL115	8224	6399026	241	58726	102	404930	0	0	354	-	8921	6862682
Altay Sheep	AL116	8354	5873538	250	95647	91	296872	0	0	391	-	9086	6266057
Altay Sheep	AL120	8434	6427060	278	100898	95	149009	0	0	395	-	9202	6676967
Bashibai Sheep	BSB123	8200	5899998	256	131792	88	1266282	0	0	390	-	8934	7298072
Bashibai Sheep	BSB126	8482	5666694	282	94094	79	329021	0	0	428	-	9271	6089809
Bashibai Sheep	BSB128	8526	7783967	262	155087	98	233362	0	0	435	-	9321	8172416
Bashibai Sheep	BSB129	8589	5674585	266	89177	107	288719	0	0	435	-	9397	6052481
Bashibai Sheep	BSB130	9559	6917513	264	199159	93	139800	0	0	417	-	10333	7256472
Bashibai Sheep	BSB136	8103	5522705	253	188861	97	1192969	0	0	404	-	8857	6904535
Bashibai Sheep	BSB137	8501	6500652	264	106913	102	370342	0	0	406	-	9273	6977907
Bashibai Sheep	BSB139	8866	7230162	261	74517	95	211064	0	0	359	-	9581	7515743
Bashibai Sheep	BSB140	9098	6737317	280	79075	119	456332	0	0	468	-	9965	7272724
Bashibai Sheep	BSB141	8036	5461293	212	84995	96	460909	0	0	343	-	8687	6007197
Cele Black Sheep	CLS222	8303	8178610	259	115736	102	1009122	0	0	447	-	9111	9303468
Cele Black Sheep	CLS226	8126	7118051	221	91452	91	398201	0	0	425	-	8863	7607704
Cele Black Sheep	CLS234	8084	6097132	202	116641	108	269470	0	0	403	-	8797	6483243
Cele Black Sheep	CLS227	8073	6117651	212	219297	89	383368	0	0	409	-	8783	6720316
Cele Black Sheep	CLS228	7937	5907566	218	129815	90	371655	0	0	414	-	8659	6409036
Cele Black Sheep	CLS233	8060	5938277	203	100287	114	211567	0	0	362	-	8739	6250131
Cele Black Sheep	CLS235	8069	5599650	231	119900	96	136635	0	0	355	-	8751	5856185
Cele Black Sheep	CLSA	8028	5559380	233	106645	104	342404	0	0	418	-	8783	6008429
Cele Black Sheep	CLSB	8304	6404775	275	138468	125	347559	0	0	421	-	9125	6890802
Cele Black Sheep	CLSD	8371	6679550	255	144147	92	262538	0	0	435	-	9153	7086235
Diqing Sheep	DQS16	7576	6008314	251	88127	99	384618	0	0	436	-	8362	6481059
Tibetan Sheep	GNM327	8049	5958579	235	119963	94	207972	0	0	403	-	8781	6286514
Tibetan Sheep	GNM330	8074	6105014	232	130659	93	417015	0	0	377	-	8776	6652688
Tibetan Sheep	GNM341	7927	6546474	210	72790	95	362327	0	0	386	-	8618	6981591
Kazakh Sheep	HS50	9135	7140558	332	139184	119	1002160	0	0	581	-	10167	8281902
Kazakh Sheep	HS51	9082	8355111	345	163188	117	349464	0	0	590	-	10134	8867763
Kazakh Sheep	HS56	8327	5826066	252	77245	102	236783	0	0	446	-	9127	6140094
Hanzhong Sheep	HZS19	8630	8484501	248	129307	106	344257	0	0	504	-	9488	8958065
Hanzhong Sheep	HZS1	7979	5734303	228	127677	90	1757638	0	0	377	-	8674	7619618
Tibetan Sheep	CJL285	7879	5544156	221	98857	101	318605	0	0	399	-	8600	5961618
Tibetan Sheep	CJL289	8082	6738110	239	134567	103	205562	0	0	405	-	8829	7078239
Tibetan Sheep	CJL300	7661	5709540	222	102250	100	752373	0	0	365	-	8348	6564163
Minxian Black Fur Sheep	MXS2	8201	6253701	241	154791	80	160601	0	0	437	-	8959	6569093
Minxian Black Fur Sheep	MXS30	7571	4606151	214	97450	85	261747	0	0	327	-	8197	4965348
Minxian Black Fur Sheep	MXS10	8663	6413081	264	65771	108	723665	0	0	451	-	9486	7202517
Tibetan Sheep	SAB311	8333	8269497	255	61299	102	627077	0	0	417	-	9107	8957873
Tibetan Sheep	SAB319	8145	6313057	236	101790	101	174280	0	0	441	-	8923	6589127
Tibetan Sheep	SAB322	8273	6837546	247	121029	106	249227	0	0	430	-	9056	7207802
Tengchong Sheep	TCS4	8079	5429139	266	105652	78	1010925	0	0	419	-	8842	6545716
Tengchong Sheep	TCS7	7760	5195266	225	107443	85	338117	0	0	372	-	8442	5640826
Taihang Fur Sheep	THQ11	8089	6332531	250	147309	91	384962	0	0	419	-	8849	6864802
Taihang Fur Sheep	THQ5	8661	6062272	272	75706	110	1012970	0	0	416	-	9459	7150948
Taihang Fur Sheep	THQ9	8255	6422309	262	81495	87	370446	0	0	351	-	8955	6874250
Ujimqin Sheep	WZS11	8545	7266748	245	125114	90	390456	0	0	442	-	9322	7782318
Ujimqin Sheep	WZS26	8701	6643273	309	107686	110	398144	0	0	517	-	9637	7149103
Ujimqin Sheep	WZS33	8606	7152429	319	92443	116	193159	0	0	494	-	9535	7438031
Tibetan Sheep	ZLX154	7801	5623581	217	77275	81	367301	0	0	378	-	8477	6068157
Tibetan Sheep	ZLX160	7820	5564345	285	106137	99	275487	0	0	436	-	8640	5945969
Tibetan Sheep	ZLX161	7816	6210014	215	101675	94	105118	0	0	399	-	8524	6416807
Lop Sheep	LB16	8125	6322008	257	145431	102	390966	0	0	403	-	8887	6858405
Lop Sheep	LB46	7539	5428303	300	94881	97	172140	0	0	425	-	8361	5695324
Duolang Sheep	DLS249	8695	6667146	264	116436	91	301177	0	0	507	-	9557	7084759
Duolang Sheep	DLS305	8281	6351529	248	94108	112	204195	0	0	418	-	9059	6649832
Duolang Sheep	DLS313	8650	9145279	268	89735	130	465701	0	0	526	-	9574	9700715
Duolang Sheep	DLS309	8625	6284740	282	132816	104	572205	0	0	451	-	9462	6989761
Duolang Sheep	DLS311	8335	6047362	274	115433	104	326849	0	0	438	-	9151	6489644
Duolang Sheep	DLS317	8331	6164261	273	90252	119	469200	0	0	403	-	9126	6723713
Duolang Sheep	DLS325	8586	6895682	273	146786	113	572459	0	0	432	-	9404	7614927
Duolang Sheep	DLS333	8345	5588606	263	155472	100	1125321	0	0	383	-	9091	6869399
Duolang Sheep	DLS334	8318	5725071	251	97019	96	113414	0	0	394	-	9059	5935504
Duolang Sheep	DLS348	8404	6771648	258	97512	103	365741	0	0	450	-	9215	7234901
Chinese Merino sheep(fine wool)	MFW157	8106	6642057	257	55797	107	378664	0	0	394	-	8864	7076518
Chinese Merino sheep(fine wool)	MFW159	8469	6242591	264	182008	107	167654	0	0	465	-	9305	6592253
Chinese Merino sheep(fine wool)	MFW170	8093	5576753	222	89581	104	566502	1	98	379	-	8799	6232934
Chinese Merino Sheep (fine wool)	MFW160	8135	5689276	238	106538	99	210637	0	0	435	-	8907	6006451
Chinese Merino Sheep (fine wool)	MFW161	8397	7217844	261	83853	108	370717	0	0	487	-	9253	7672414
Chinese Merino Sheep (fine wool)	MFW163	7805	5552880	241	110315	99	687106	0	0	325	-	8470	6350301
Chinese Merino Sheep (fine wool)	MFW164	8065	6010713	265	86286	94	166259	0	0	449	-	8873	6263258
Chinese Merino Sheep (fine wool)	MFW165	8469	7147004	263	83216	96	440608	0	0	457	-	9285	7670828
Chinese Merino Sheep (fine wool)	MFW167	8492	7409035	270	138199	125	1109955	0	0	499	-	9386	8657189
Chinese Merino Sheep (fine wool)	MFW169	8586	6828696	266	125238	112	882320	0	0	490	-	9454	7836254
Chinese Merino sheep(super fine wool)	MSF173	8099	6770557	223	94501	110	1169586	0	0	421	-	8853	8034644
Chinese Merino sheep(super fine wool)	MSF177	7881	4878454	202	171067	100	1014173	0	0	369	-	8552	6063694
Chinese Merino sheep(super fine wool)	MSF181	8759	8375073	290	77545	114	389920	0	0	518	-	9681	8842538
Chinese Merino Sheep (super fine wool)	MSF174	8324	7266527	266	183400	110	686490	0	0	447	-	9147	8136417
Chinese Merino Sheep (super fine wool)	MSF175	7752	5149731	243	120308	113	139450	0	0	334	-	8442	5409489
Chinese Merino Sheep (super fine wool)	MSF176	7614	6355592	233	232997	77	1157431	0	0	288	-	8212	7746020
Chinese Merino Sheep (super fine wool)	MSF180	7817	5131088	238	67301	106	1396465	0	0	384	-	8545	6594854
Chinese Merino Sheep (super fine wool)	MSF184	8193	6873539	237	113913	101	411778	0	0	402	-	8933	7399230
Chinese Merino Sheep (super fine wool)	MSF186	8420	6928720	241	193925	111	408688	0	0	470	-	9242	7531333
Chinese Merino Sheep (super fine wool)	MSF190	7695	6129627	201	42612	100	374208	0	0	371	-	8367	6546447
Waggir Sheep	2N	8235	6919003	239	145739	109	400143	0	0	423	-	9006	7464885
Waggir Sheep	5N	8990	6768741	287	172275	113	1187642	0	0	478	-	9868	8128658
Waggir Sheep	6N	8662	7347417	293	115442	99	98690	0	0	468	-	9522	7561549
Waggir Sheep	1N	8620	7519053	270	316896	117	324770	0	0	556	-	9563	8160719
Waggir Sheep	3N	8868	7162183	276	93114	109	363161	0	0	506	-	9759	7618458
Waggir Sheep	7N	8751	7521816	246	127924	121	463172	0	0	490	-	9608	8112912
Waggir Sheep	8N	8969	6996459	296	155387	119	546830	0	0	542	-	9926	7698676
Waggir Sheep	9N	9001	9432021	311	245381	121	346754	0	0	559	-	9992	10024156
Waggir Sheep	10	8897	7173943	298	97349	104	188922	0	0	505	-	9804	7460214
Waggir Sheep	11N	9037	9829513	298	102517	111	1415990	0	0	507	-	9953	11348020
Gala Sheep	GALA7	7992	5566893	241	168582	85	194246	0	0	402	-	8720	5929721
Mazekh Sheep	MAZ10	8307	6917191	239	58012	95	1135554	0	0	422	-	9063	8110757
Azerbaijian Mountain Merino Sheep	AZME12	7983	6539478	222	74976	98	130635	0	0	376	-	8679	6745089
Azerbaijian Mountain Merino Sheep	AZME15	7899	5637470	230	72068	70	453060	0	0	381	-	8580	6162598
Bozakh Sheep	BOZ2	7957	6619564	229	208342	88	316072	0	0	367	-	8641	7143978
Bozakh Sheep	BOZ6	7752	6100577	256	117254	94	285046	0	0	388	-	8490	6502877
Kazakh Arkhar-Merino Sheep	ARME3156	7871	5679100	264	81546	99	266345	0	0	374	-	8608	6026991
Kazakh Arkhar-Merino Sheep	ARME3166	7804	4809685	274	101278	98	367706	0	0	407	-	8583	5278669
Kazakh Arkhar-Merino Sheep	ARME3170	7816	5479627	239	87086	96	309140	0	0	357	-	8508	5875853
Degeres Mutton-Wool Sheep	DEG-3004A	7742	5856123	237	58549	95	315091	0	0	355	-	8429	6229763
Degeres Mutton-Wool Sheep	DEG-3007A	8041	5979843	261	86744	90	160564	0	0	413	-	8805	6227151
Degeres Mutton-Wool Sheep	DEG-3020	8325	6883663	272	68133	94	444063	0	0	463	-	9154	7395859
Kazakh Finewool Sheep	KATO3052	8101	6273390	239	88877	108	156702	0	0	385	-	8833	6518969
Kazakh Finewool Sheep	KATO3092	7815	5379557	276	98568	92	172558	0	0	386	-	8569	5650683
Kazakh Finewool Sheep	KATO3095	7894	5300626	294	89449	96	232321	0	0	398	-	8682	5622396
Kazakh Edilbai Sheep	KaEdil-3102	8648	6876378	287	73737	95	1054076	0	0	456	-	9486	8004191
Jaffna Local Sheep	Jaf03	8197	6581994	255	112679	105	268324	0	0	474	-	9031	6962997
Jaffna Local Sheep	Jaf09	8083	6014004	300	84829	95	232902	0	0	479	-	8957	6331735
Indonesia ThinTailed Sheep	INDO-121	7537	5672081	240	58377	102	373663	0	0	358	-	8237	6104121
Indonesia ThinTailed Sheep	INDO-19	8255	5418883	293	86222	102	156712	0	0	414	-	9064	5661817
Indonesia ThinTailed Sheep	INDO-30	7966	6095247	258	66682	98	1553022	0	0	423	-	8745	7714951
Kachi Sheep	Iran3840	7764	7430802	287	84263	101	1431607	0	0	455	-	8607	8946672
Kachi Sheep	Iran3841	7785	8018861	283	95747	81	423793	0	0	464	-	8613	8538401
Kajli Sheep	Iran4006	7955	6476178	246	110072	89	1058716	0	0	364	-	8654	7644966
Kajli Sheep	Iran4015	8478	7204760	272	97868	102	146019	0	0	503	-	9355	7448647
Kajli Sheep	Iran4017	7983	6379006	268	72468	92	171900	0	0	405	-	8748	6623374
Karakul Sheep	Iran4263	8314	6504521	249	65151	92	1018683	0	0	420	-	9075	7588355
Karakul Sheep	Iran4265	8090	6242706	250	55058	97	126047	0	0	413	-	8850	6423811
Karakul Sheep	Iran4270	8159	5943516	234	59454	97	112176	0	0	414	-	8904	6115146
Thalli Sheep	Iran5207	8272	6390147	254	164310	95	135664	0	0	440	-	9061	6690121
Thalli Sheep	Iran5212	8048	5967791	225	70406	87	409170	0	0	401	-	8761	6447367
Thalli Sheep	Iran5218	8268	7822995	242	165650	103	267325	0	0	450	-	9063	8255970
Vembur Sheep	Iran42860	8510	6636601	273	81107	115	560668	0	0	479	-	9377	7278376
Vembur Sheep	Iran42864	8423	6196041	282	63027	103	502805	0	0	463	-	9271	6761873
Vembur Sheep	TV493	7955	6152091	258	130027	98	1046808	0	0	410	-	8721	7328926
Mecheri Sheep	ME3872	8357	7930540	286	92704	84	557131	0	0	497	-	9224	8580375
Mecheri Sheep	ME442	8327	6094324	259	81531	100	189168	0	0	445	-	9131	6365023
Mecheri Sheep	ME97	7748	5732372	252	65707	108	262984	0	0	460	-	8568	6061063
Madras Red Sheep	MR237	8043	6983641	253	80151	105	1321350	0	0	428	-	8829	8385142
Madras Red Sheep	MR528	7988	6828553	250	96670	95	140319	0	0	449	-	8782	7065542
Nellore Sheep	NEL1	8493	6589382	293	151862	107	1162124	0	0	469	-	9362	7903368
Nellore Sheep	NEL31	8157	6612226	261	55367	92	389373	0	0	398	-	8908	7056966
Nellore Sheep	NEL34RAM	8205	6935789	286	95788	111	449608	0	0	437	-	9039	7481185
Pattanam Sheep	PAT50	8370	7392620	291	234861	93	188317	0	0	525	-	9279	7815798
Pattanam Sheep	PAT63	8135	5290923	273	76077	85	175387	0	0	395	-	8888	5542387
Pattanam Sheep	PAT78	8127	6697786	265	163417	112	366359	0	0	441	-	8945	7227562
Kilakarsal Sheep	TK250	7843	6144038	267	85597	103	1173231	0	0	368	-	8581	7402866
Kage Sheep	N12	8240	5780664	242	85859	96	440309	0	0	413	-	8991	6306832
Kage Sheep	N23	7758	5823863	256	66830	86	318799	0	0	421	-	8521	6209492
Kage Sheep	N37	7804	6864042	233	62164	104	665792	0	0	424	-	8565	7591998
Baruwal Sheep	N18	8308	6147311	266	71006	114	1210385	0	0	481	-	9169	7428702
Baruwal Sheep	N21	7940	6539521	237	169100	85	411243	0	0	391	-	8653	7119864
Awassi Sheep	AWA14	6924	4618995	197	77692	65	358105	0	0	266	-	7452	5054792
Awassi Sheep	AWA21	8183	6728658	269	69056	70	333615	0	0	324	-	8846	7131329
Hamdani Sheep	HAM18	8083	5798201	280	88129	104	908797	0	0	338	-	8805	6795127
Hamdani Sheep	HAM21	7960	5792122	263	86693	88	143652	0	0	400	-	8711	6022467
Hamdani Sheep	HAM290	8129	6299268	265	105065	83	380305	0	0	394	-	8871	6784638
Grey-Shiraz Sheep	Iran104	7927	6473832	212	76872	87	147065	0	0	424	-	8650	6697769
Grey-Shiraz Sheep	Iran112	8476	7400349	264	62667	109	420451	0	0	423	-	9272	7883467
Ghezel Sheep	Iran141	8110	5547803	268	148404	96	341330	0	0	413	-	8887	6037537
Ghezel Sheep	Iran146	7959	5624413	259	70419	93	590926	0	0	384	-	8695	6285758
Ghezel Sheep	Iran152	8138	6307480	277	64313	103	437882	0	0	392	-	8910	6809675
Karakul Sheep	Iran166	8242	6029107	272	68495	102	394272	0	0	388	-	9004	6491874
Karakul Sheep	Iran167	8297	5915874	258	75528	107	329470	0	0	412	-	9074	6320872
Karakul Sheep	Iran168	8324	6263296	280	153041	93	258481	0	0	385	-	9082	6674818
Afshari Sheep	Iran201	7912	6082483	260	118263	87	133510	0	0	419	-	8678	6334256
Afshari Sheep	Iran202	8230	6643773	256	132856	92	192589	0	0	443	-	9021	6969218
Afshari Sheep	Iran203	8417	5587578	245	86847	92	345990	0	0	439	-	9193	6020415
Shal Sheep	Iran226	8187	5659922	273	63536	74	550764	0	0	382	-	8916	6274222
Shal Sheep	Iran229	8523	7309369	320	91452	109	340076	0	0	424	-	9376	7740897
Baluchi Sheep	Iran246	8396	7682291	292	88635	82	150293	0	0	401	-	9171	7921219
Moghani Sheep	MOG292	8028	5657839	268	58378	87	1048017	1	98	388	-	8772	6764332
Moghani Sheep	MOG382	8110	5473253	265	81866	89	162624	0	0	435	-	8899	5717743
Dagestan Mountain Merino Sheep	DAME-11	8049	5814032	266	70874	91	399952	0	0	421	-	8827	6284858
Dagestan Mountain Merino Sheep	DAME-16	8004	5480888	272	92953	86	364362	0	0	395	-	8757	5938203
Dagestan Mountain Merino Sheep	DAME-3	7840	5604398	257	53085	99	410073	0	0	364	-	8560	6067556
Kuibyshev Sheep	KUIB1	7586	6529992	276	90534	90	140906	0	0	422	-	8374	6761432
Kuibyshev Sheep	KUIB5	7711	6092076	279	128972	88	331177	0	0	361	-	8439	6552225
Transbaikal Finewool Sheep	ZAB-16	7783	5215064	266	80193	99	535604	0	0	403	-	8551	5830861
Transbaikal Finewool Sheep	ZAB-21	7946	5469381	293	80375	86	136601	0	0	437	-	8762	5686357
Transbaikal Finewool Sheep	ZAB-9	7590	5730506	274	66731	84	625580	0	0	359	-	8307	6422817
Russian Edilbai Sheep	1E	8291	5835175	269	85378	92	756571	0	0	468	-	9120	6677124
Russian Edilbai Sheep	18E	8390	6181366	283	89406	110	192532	0	0	456	-	9239	6463304
Russian Edilbai Sheep	19E	8260	6364547	281	131221	93	334335	0	0	450	-	9084	6830103
Baidarak Sheep	BAJ14	8139	5625713	280	111459	96	95635	0	0	404	-	8919	5832807
Baidarak Sheep	BAJ16	8325	5967967	267	133652	112	613382	0	0	430	-	9134	6715001
Baidarak Sheep	BAJ17	8325	6787844	294	89458	92	1150576	0	0	436	-	9147	8027878
Romanov Sheep	R-04	7793	5460920	272	73645	85	145634	0	0	417	-	8567	5680199
Romanov Sheep	R-08	8307	6645339	302	144629	79	212523	0	0	515	-	9203	7002491
Romanov Sheep	R-09	8049	7088273	284	127849	115	450942	0	0	457	-	8905	7667064
Finnsheep	FINN300	7957	5626530	242	123419	96	408134	0	0	380	-	8675	6158083
Finnsheep	FINN303	8062	5142863	244	80289	103	1268649	0	0	399	-	8808	6491801
Finnsheep	FINN304	7868	5572285	264	184886	100	612655	0	0	410	-	8642	6369826
Finnsheep	FINN305	8338	6899439	247	69476	102	342275	0	0	495	-	9182	7311190
Finnsheep	FINN306	8155	6732430	240	85324	104	773129	0	0	366	-	8865	7590883
Finnsheep	FINN307	8411	6521183	252	92264	111	635274	0	0	461	-	9235	7248721
Finnsheep	FINN313	8365	7183471	231	76656	109	833168	0	0	426	-	9131	8093295
Finnsheep	FINN314	8458	7337519	273	86975	105	561806	0	0	432	-	9268	7986300
Finnsheep	FINN315	8434	6779777	261	185733	99	325506	0	0	418	-	9212	7291016
Finnsheep	FINN317	8848	7750754	282	163726	105	540134	0	0	494	-	9729	8454614
Ouessant	Ouessant24802	7813	5889739	247	88534	119	1037396	0	0	422	-	8601	7015669
Ouessant	Ouessant24946	7966	6518865	255	97950	100	338593	0	0	475	-	8796	6955408
Ouessant	Ouessant24947	7735	6397314	252	89304	112	505097	0	0	559	-	8658	6991715
Ouessant	OUE0331	7997	6422102	255	95688	122	566987	0	0	488	-	8862	7084777
Ouessant	OUE81037	7780	7248937	258	63719	117	388782	0	0	468	-	8623	7701438
Ouessant	OUE72647	7848	6761087	241	76880	122	444003	0	0	495	-	8706	7281970
Ouessant	Ouessant24948	7706	5521019	250	77175	114	1101392	0	0	441	-	8511	6699586
Ouessant	Ouessant24949	7976	6689640	263	58945	115	671215	0	0	476	-	8830	7419800
Ouessant	Ouessant24951	7685	5592870	242	73209	121	517859	0	0	491	-	8539	6183938
Ouessant	Ouessant24953	8286	6911754	269	89652	111	623133	0	0	494	-	9160	7624539
Shetland	Shetland23342	8312	6886136	223	50884	94	502145	0	0	379	-	9008	7439165
Shetland	Shetland23343	8311	6795255	234	83860	99	401042	0	0	407	-	9051	7280157
Shetland	Shetland23347	8169	5376910	240	127222	103	537585	0	0	392	-	8904	6041717
Shetland	Shetland23344	8174	6806072	226	50917	95	555188	0	0	383	-	8878	7412177
Shetland	Shetland23345	8043	6066367	218	57716	90	1434680	0	0	396	-	8747	7558763
Shetland	Shetland23346	7972	5731427	237	60189	91	89755	1	98	374	-	8675	5881469
Shetland	Shetland23354	7773	4992492	230	114816	92	1502459	0	0	361	-	8456	6609767
Solognote	Solognote24727	7630	5180672	225	95816	94	276003	0	0	381	-	8330	5552491
Solognote	Solognote24728	7823	6455008	243	131622	118	236847	0	0	442	-	8626	6823477
Solognote	Solognote24729	7886	6827398	249	76072	112	188189	0	0	420	-	8667	7091659
Solognote	Solognote24730	7988	6515651	250	76289	105	122283	0	0	444	-	8787	6714223
Solognote	Solognote24731	7695	5731829	247	55455	106	186435	0	0	453	-	8501	5973719
Solognote	Solognote24732	7657	5363389	233	96559	84	273773	0	0	377	-	8351	5733721
Solognote	Solognote24733	7939	6955506	255	76665	106	1188294	0	0	400	-	8700	8220465
Solognote	Solognote24734	7805	5588245	242	91263	110	817556	0	0	399	-	8556	6497064
Solognote	Solognote24735	7874	6046330	246	106236	105	131626	0	0	435	-	8660	6284192
Solognote	Solognote24736	7895	5363715	245	95135	107	1235862	0	0	415	-	8662	6694712
Drente Heathen	DR1	7685	5653572	232	80902	86	610540	0	0	352	-	8355	6345014
Drente Heathen	DR2	8136	5813186	256	61365	94	316267	0	0	426	-	8912	6190818
Drente Heathen	DR3	8306	7134799	244	79002	94	380433	0	0	403	-	9047	7594234
Drente Heathen	DR4	8313	7911844	264	139799	109	454403	0	0	457	-	9143	8506046
Drente Heathen	DR5	8211	5888896	252	96006	95	572513	0	0	438	-	8996	6557415
Altamurana Sheep	ALT6	7984	5587620	262	86099	90	1157434	0	0	326	-	8662	6831153
Altamurana Sheep	ALT8	8525	6553100	303	91471	116	1351055	0	0	459	-	9403	7995626
Altamurana Sheep	ALT9	7968	6318561	278	86932	100	329873	0	0	408	-	8754	6735366
Leccese Sheep	LEC10	8209	5894116	292	85234	94	369400	0	0	435	-	9030	6348750
Leccese Sheep	LEC12	7858	6496036	284	109390	110	147566	0	0	460	-	8712	6752992
Leccese Sheep	LEC9	8317	6109786	310	99454	95	997006	0	0	408	-	9130	7206246
Rhoen Sheep	RH-2002-20	7634	5769287	256	82195	90	288923	0	0	404	-	8384	6140405
Rhoen Sheep	RH-2002-27	7878	5209401	284	73624	95	302195	0	0	378	-	8635	5585220
Rhoen Sheep	RH-2002-2	7901	6727775	272	95361	89	127744	0	0	493	-	8755	6950880
Lleyn sheep	C5	8135	7918868	251	118254	99	154775	0	0	427	-	8912	8191897
Lleyn sheep	L28	7799	5188353	246	76124	102	477337	0	0	385	-	8532	5741814
Lleyn sheep	L92	7637	5128127	245	154369	92	342784	0	0	351	-	8325	5625280
Hebridean Sheep	HB10	8167	5522128	254	94607	109	181881	0	0	465	-	8995	5798616
Hebridean Sheep	HB11	8209	7135578	243	79885	107	229415	0	0	440	-	8999	7444878
Hebridean Sheep	HB15	7815	5042812	255	61624	113	628883	0	0	392	-	8575	5733319
North Ronaldsay Sheep	LH75	7640	5067200	264	66550	101	945333	0	0	409	-	8414	6079083
Ryelands Sheep	501	7625	5878390	231	65569	99	1186894	0	0	388	-	8343	7130853
Ryelands Sheep	511	7614	5891588	225	139320	86	723327	0	0	374	-	8299	6754235
Ryelands Sheep	515	7631	6065298	257	147201	103	1278525	0	0	388	-	8379	7491024
Welsh Mountain Sheep	WMT15	7822	5497381	248	275171	81	637393	0	0	384	-	8535	6409945
Welsh Mountain Sheep	WMT26	8187	6240122	282	84795	100	190486	0	0	398	-	8967	6515403
Valachian Sheep	V-06	7863	5842142	266	76127	99	1199220	0	0	444	-	8672	7117489
Valachian Sheep	V-08	8124	6459619	305	92937	100	1407312	0	0	437	-	8966	7959868
Valachian Sheep	V-09	7275	4773513	246	88472	99	271093	0	0	342	-	7962	5133078
Zwartbles Sheep	ZW-02	7584	5158597	244	126809	85	665042	0	0	423	-	8336	5950448
Zwartbles Sheep	ZW-11	7720	5485047	249	92765	97	645828	0	0	410	-	8476	6223640
Zwartbles Sheep	ZW-12	7626	5287492	247	104016	106	390248	0	0	425	-	8404	5781756
Swedish Finewool Sheep	OAR481	7874	6885353	240	50651	86	522443	0	0	431	-	8631	7458447
Swedish Finewool Sheep	OAR488	8025	5092111	263	102191	100	327404	0	0	393	-	8781	5521706
Swedish Finewool Sheep	OAR496	7988	6120560	229	49560	102	216991	0	0	413	-	8732	6387111
Svärdsjö Sheep	OAR682	7309	5299771	229	94071	110	218444	0	0	418	-	8066	5612286
Svärdsjö Sheep	OAR686	7413	5195598	235	95289	116	821728	0	0	424	-	8188	6112615
Svärdsjö Sheep	OAR941	7390	5629778	276	80323	114	180932	0	0	490	-	8270	5891033
Helsinge Sheep	OAR692	7542	5045781	245	64061	77	420867	0	0	414	-	8278	5530709
Helsinge Sheep	OAR904	7975	6345993	224	85017	106	447704	0	0	428	-	8733	6878714
Icelandic Leader Sheep	Oa074	7885	6331502	230	76931	87	358927	0	0	374	-	8576	6767360
Icelandic Leader Sheep	Oa075	7852	5587323	272	79011	98	542966	0	0	437	-	8659	6209300
Icelandic Leader Sheep	Oa076	8009	6089445	239	96609	92	341222	0	0	403	-	8743	6527276
Icelandic Sheep	Oa174	7881	6654950	243	89409	94	275396	0	0	406	-	8624	7019755
Icelandic Sheep	Oa187	7876	5805890	240	158943	97	321891	0	0	399	-	8612	6286724
Icelandic Sheep	Oa197	8153	8688801	247	126659	94	281706	0	0	455	-	8949	9097166
Dalmatian Sheep	SO118	8027	6039120	277	168706	96	222203	0	0	397	-	8797	6430029
Dalmatian Sheep	SO86	8137	7776631	287	84388	115	1065761	0	0	381	-	8920	8926780
Dalmatian Sheep	ZO104	8096	5973436	257	172642	88	144133	0	0	438	-	8879	6290211
Xisqueta Sheep	Xis1472	7666	5863284	255	134127	93	339705	0	0	398	-	8412	6337116
Xisqueta Sheep	Xis1474	8423	6182654	261	104558	85	1264903	0	0	469	-	9238	7552115
Xisqueta Sheep	Xis1539	8013	5452547	233	60692	108	170108	0	0	369	-	8723	5683347
Sp?lsau Sheep	NOS452	8058	5635521	276	66875	94	162403	0	0	408	-	8836	5864799
Sp?lsau Sheep	NOS453	7980	5751595	288	68669	99	352131	0	0	424	-	8791	6172395
Feral Sheep	NOS463	7768	6173169	268	136417	107	586137	0	0	429	-	8572	6895723
Feral Sheep	NOS001	7579	5879783	261	86398	104	1854945	0	0	423	-	8367	7821126
Norwegian White Sheep	NW60	7893	6943160	277	93543	88	303107	0	0	386	-	8644	7339810
Grey Tronder Sheep	NOS101	7706	5433612	270	81764	104	167987	0	0	440	-	8520	5683363
Grey Tronder Sheep	NOS105	7860	6287236	263	158135	96	576846	0	0	391	-	8610	7022217
Grey Tronder Sheep	NOS477	7710	6605527	239	89434	85	107703	0	0	371	-	8405	6802664
Pramenka Sheep	PRAM16	7945	5443593	245	45526	76	201019	0	0	396	-	8662	5690138
Pramenka Sheep	PRAM7	7931	5978117	258	60394	85	1319174	0	0	381	-	8655	7357685
East Friesian Dairy Sheep	EFR208	8380	6351334	256	92224	140	627600	0	0	589	-	9365	7071158
East Friesian Dairy Sheep	EFR212	7689	5454791	192	54038	97	1192667	0	0	420	-	8398	6701496
East Friesian Dairy Sheep	EFR213	8578	7468531	215	93029	115	802611	0	0	486	-	9394	8364171
East Friesian Dairy Sheep	EFR215	8070	6244321	200	73108	115	456004	0	0	376	-	8761	6773433
East Friesian Dairy Sheep	EFR216	8265	5984220	210	72152	102	148506	0	0	437	-	9014	6204878
East Friesian Dairy Sheep	EFR219	8125	5596871	218	84633	95	327037	0	0	372	-	8810	6008541
East Friesian Dairy Sheep	VF-02	7868	5070066	242	57318	109	261949	0	0	412	-	8631	5389333
East Friesian Dairy Sheep	VF-06	8070	6459424	262	64398	94	408066	0	0	393	-	8819	6931888
East Friesian Dairy Sheep	VF-10	8245	6540011	244	61505	118	431515	0	0	486	-	9093	7033031
East Friesian Dairy Sheep	VF-12	8043	7068899	218	56773	122	338668	0	0	377	-	8760	7464340
Suffolk Sheep	SFK193	8198	6050744	251	99900	101	226292	0	0	467	-	9017	6376936
Suffolk Sheep	SFK194	8224	7663936	259	80300	105	457046	0	0	469	-	9057	8201282
Suffolk Sheep	SFK198	7930	6893567	220	64574	116	1342592	0	0	506	-	8772	8300733
Suffolk Sheep	SFK195	8311	7052812	195	44273	99	166718	0	0	478	-	9083	7263803
Suffolk Sheep	SFK197	8129	7192835	235	68264	117	251139	0	0	460	-	8941	7512238
Suffolk Sheep	SFK201	8154	6323859	218	58947	118	294034	0	0	455	-	8945	6676840
Suffolk Sheep	SFK203	7707	5078176	209	100625	96	240393	0	0	380	-	8392	5419194
Suffolk Sheep	SFK204	7863	6163770	236	69209	102	179210	0	0	392	-	8593	6412189
Suffolk Sheep	SFK205	7861	5316315	222	100804	101	588406	0	0	385	-	8569	6005525
Suffolk Sheep	SFK206	8087	8072833	238	91098	118	469192	0	0	396	-	8839	8633123
Gotland	Gotland24512	8043	6842951	245	87952	118	634807	0	0	461	-	8867	7565710
Gotland	Gotland24513	7702	6088732	227	116490	105	649130	0	0	354	-	8388	6854352
Gotland	Gotland24514	8251	7058719	278	147812	105	311767	0	0	496	-	9130	7518298
Gotland	Gotland24506	7509	5833410	206	108951	81	246110	0	0	389	-	8185	6188471
Gotland	Gotland24507	8208	7191043	236	153813	100	357425	0	0	437	-	8981	7702281
Gotland	Gotland24508	8128	6493663	256	100894	100	1093673	0	0	425	-	8909	7688230
Gotland	Gotland24510	7979	6292872	247	94056	102	354335	0	0	425	-	8753	6741263
Gotland	Gotland24515	8051	6776416	225	82606	107	327603	0	0	425	-	8808	7186625
Gotland	Gotland24516	8014	6001547	229	81094	106	1156991	0	0	432	-	8781	7239632
Gotland	Gotland24517	8186	6754017	248	91229	119	1047541	0	0	466	-	9019	7892787
Mountain Brown Sheep	BBS-3534	8153	6468230	283	85088	85	286005	0	0	434	-	8955	6839323
Mountain Brown Sheep	BBS-3551	7936	6123423	260	55246	106	357276	0	0	383	-	8685	6535945
Mountain Brown Sheep	BBS-3554	7798	5612825	267	58258	89	91754	0	0	336	-	8490	5762837
Bentheimer Landschaf Sheep	BENT-3164	8171	6158738	281	100386	85	256096	0	0	386	-	8923	6515220
Bentheimer Landschaf Sheep	BENT-3261	8157	6891367	269	73290	111	1549764	0	0	433	-	8970	8514421
Bentheimer Landschaf Sheep	BENT-3269	7888	6852402	281	72704	101	212117	0	0	477	-	8747	7137223
Mountain White Sheep	WBS-319	8381	6510686	286	199199	98	330779	0	0	399	-	9164	7040664
Mountain White Sheep	WBS-3556	8144	6916537	272	59508	101	136589	0	0	413	-	8930	7112634
Mountain White Sheep	WBS-3562	8123	6215032	264	77051	97	949310	0	0	346	-	8830	7241393
Romney Sheep	K-04	7960	5348503	292	82636	93	270948	0	0	442	-	8787	5702087
Romney Sheep	K-07	7857	6461664	275	82449	89	411774	0	0	405	-	8626	6955887
Romney Sheep	K-10	7891	5446948	264	98311	100	1346063	0	0	434	-	8689	6891322
Hampshire Sheep	H-03	7276	5485725	245	147154	80	1172445	0	0	296	-	7897	6805324
Hampshire Sheep	H-04	7187	6630456	272	78584	95	289443	0	0	373	-	7927	6998483
Oxford Down Sheep	OD-10	8047	5288675	307	110816	92	600538	0	0	368	-	8814	6000029
Oxford Down Sheep	OD-11	8035	6022478	291	90832	95	142818	0	0	423	-	8844	6256128
Texel Sheep	T-01	7670	5569066	273	88916	96	211472	0	0	362	-	8401	5869454
Texel Sheep	T-11	8214	6394978	307	166379	94	151357	0	0	438	-	9053	6712714
Texel Sheep	T-02	7811	5208816	267	127008	97	298467	0	0	438	-	8613	5634291
Sumavska Sheep	S-04	8061	6265629	273	61081	93	984650	0	0	383	-	8810	7311360
Sumavska Sheep	S-05	7808	5548974	271	59455	97	296583	0	0	354	-	8530	5905012
Sumavska Sheep	S-08	8411	6313732	285	54636	98	408950	0	0	476	-	9270	6777318
Carpathian Mountain Sheep	MK13	8105	5946512	233	53823	98	537213	0	0	428	-	8864	6537548
Carpathian Mountain Sheep	MK18	7916	6544036	220	113960	114	991350	0	0	366	-	8616	7649346
Olkuska Sheep	OL13	7752	5967235	227	79606	89	239571	0	0	422	-	8490	6286412
Olkuska Sheep	OL14	7938	6512208	275	62738	105	1710750	0	0	360	-	8678	8285696
Olkuska Sheep	OL16	7826	6028309	252	46048	88	330030	0	0	399	-	8565	6404387
Pag Island Sheep	POG14	8133	6121785	268	65167	90	174940	0	0	375	-	8866	6361892
Pag Island Sheep	POG24	8218	7932048	289	141874	83	323545	0	0	412	-	9002	8397467
Pag Island Sheep	POG8	8230	6636089	252	76270	100	779948	0	0	398	-	8980	7492307
Ripollesa Sheep	Rip2447	8016	5684659	220	78116	108	471810	0	0	389	-	8733	6234585
Ripollesa Sheep	Rip2453	7699	5246179	219	83740	82	757078	0	0	380	-	8380	6086997
Morada Nova Sheep	OMN214	7594	5751275	250	114162	105	147356	0	0	403	-	8352	6012793
Morada Nova Sheep	OMN215	7745	6260603	257	121332	101	135176	0	0	411	-	8514	6517111
Brazilian Bergamasca Sheep	OB-060	7827	5416858	257	153276	106	722960	0	0	426	-	8616	6293094
Brazilian Bergamasca Sheep	OB-072	7715	5600485	264	94796	103	445575	0	0	401	-	8483	6140856
Brazilian Somali Sheep	OS-021	8017	6975005	261	232086	99	356896	0	0	488	-	8865	7563987
Santa Inês Sheep	OSI1141	7891	5549425	246	122986	98	359375	0	0	399	-	8634	6031786
Santa Inês Sheep	OSI1143	7682	6120493	263	146280	85	102719	0	0	467	-	8497	6369492
Goats
Iberian Ibex	IBEI2	10951	9997218	553	364887	218	1226374	0	0	723	-	12445	11588479
Iberian Ibex	IBEI3	11394	10335112	621	317401	256	2217207	0	0	1028	-	13299	12869720
Iberian Ibex	IBEI4	10868	9387716	485	249185	213	393016	0	0	644	-	12210	10029917
Iberian Ibex	IBEI5	10932	9436539	485	467634	217	365635	0	0	667	-	12301	10269808
Nubian Ibex	NUBI1	11069	10176531	550	490597	200	1078080	0	0	660	-	12479	11745208
Nubian Ibex	NUBI2	11120	10512747	496	260209	222	1254417	0	0	791	-	12629	12027373
Nubian Ibex	NUBI4	11454	12412829	582	396935	238	1199009	0	0	968	-	13242	14008773
Alpine Ibex	ALPI1	11211	9969046	577	719147	239	1256817	0	0	828	-	12855	11945010
Alpine Ibex	ALPI2	11249	9578170	619	378814	235	2251496	0	0	870	-	12973	12208480
Alpine Ibex	ALPI3	11361	9744318	626	390534	221	1243254	0	0	950	-	13158	11378106
Alpine Ibex	ALPI4	11150	9492303	594	316660	229	1240335	0	0	799	-	12772	11049298
Alpine Ibex	ALPI5	11201	9788118	582	475829	233	1232331	0	0	814	-	12830	11496278
Alpine Ibex	ALPI6	11268	9963875	592	435359	225	335038	0	0	842	-	12927	10734272
Alpine Ibex	ALPI7	11088	10502664	599	300091	234	2594241	0	0	813	-	12734	13396996
Alpine Ibex	ALPI8	11170	9733380	623	703798	226	389339	0	0	840	-	12859	10826517
Alpine Ibex	ALPI9	11138	9599135	587	418200	216	1379780	0	0	808	-	12749	11397115
Alpine Ibex	ALPI10	11251	10025206	604	1143204	222	1170700	0	0	802	-	12879	12339110
Alpine Ibex	ALPI11	11253	9638245	577	381598	227	1172951	0	0	798	-	12855	11192794
Alpine Ibex	ALPI12	11221	10983925	588	368767	217	308210	0	0	777	-	12803	11660902
Alpine Ibex	ALPI13	11203	9805545	604	453338	222	1226505	0	0	787	-	12816	11485388
Alpine Ibex	ALPI14	11203	10028467	582	347436	231	1218233	0	0	801	-	12817	11594136
Alpine Ibex	ALPI15	11168	9718707	546	274933	231	413518	0	0	759	-	12704	10407158
Alpine Ibex	ALPI16	11223	9510979	626	443791	250	1397174	0	0	883	-	12982	11351944
Alpine Ibex	ALPI17	10992	8844189	595	263586	201	366444	0	0	840	-	12628	9474219
Alpine Ibex	ALPI18	11042	9765511	602	528329	214	717526	0	0	792	-	12650	11011366
Alpine Ibex	ALPI19	11148	9890380	601	302739	223	1383427	0	0	822	-	12794	11576546
Alpine Ibex	ALPI20	11224	10479435	612	442186	235	2154525	0	0	867	-	12938	13076146
Alpine Ibex	ALPI21	11281	9897342	609	453160	219	2188546	0	0	864	-	12973	12539048
Alpine Ibex	ALPI22	11125	10123149	617	408655	206	1329660	0	0	825	-	12773	11861464
Alpine Ibex	ALPI23	11128	9898925	619	296878	213	384230	0	0	800	-	12760	10580033
Alpine Ibex	ALPI24	11096	9849932	608	341444	235	1245448	0	0	860	-	12799	11436824
Alpine Ibex	ALPI25	11182	10225928	607	302582	223	1214378	0	0	906	-	12918	11742888
Alpine Ibex	ALPI26	11099	9999414	591	499520	227	2236007	0	0	751	-	12668	12734941
Alpine Ibex	ALPI27	11193	10117447	603	396958	217	1576926	0	0	850	-	12863	12091331
Alpine Ibex	ALPI28	11263	9823706	613	344498	228	1166034	0	0	846	-	12950	11334238
Alpine Ibex	ALPI29	11137	10689910	599	358336	229	1239005	0	0	843	-	12808	12287251
Alpine Ibex	ALPI30	8756	6598975	264	263077	83	1040103	0	0	241	-	9344	7902155
Siberian Ibex	SIBI1	10149	8803598	478	172696	119	187514	0	0	263	-	11009	9163808
Siberian Ibex	SIBI2	9261	6965174	295	842029	75	65347	0	0	188	-	9819	7872550
Siberian Ibex	SIBI3	10915	9237076	503	1091945	116	381833	0	0	349	-	11883	10710854
Siberian Ibex	SIBI4	8046	6082456	284	261374	72	116616	0	0	152	-	8554	6460446
Siberian Ibex	SIBI5	8565	6858825	350	222931	75	1305636	0	0	192	-	9182	8387392
Siberian Ibex	SIBI6	7986	5167559	259	379770	69	336582	0	0	135	-	8449	5883911
Siberian Ibex	SIBI7	6797	4693256	216	158964	40	52102	0	0	92	-	7145	4904322
Siberian Ibex	SIBI8	7570	5242169	206	71351	37	53184	0	0	101	-	7914	5366704
Siberian Ibex	SIBI9	6921	4525705	204	164417	44	99542	0	0	86	-	7255	4789664
Siberian Ibex	SIBI10	11903	13125346	414	491634	198	295339	0	0	538	-	13053	13912319
Siberian Ibex	SIBI11	12485	12330949	640	1393907	265	593331	0	0	985	-	14375	14318187
Siberian Ibex	SIBI12	12014	11020273	526	1392184	210	466751	0	0	682	-	13432	12879208
Siberian Ibex	SIBI13	11489	9503363	533	591718	208	602066	0	0	624	-	12854	10697147
Siberian Ibex	SIBI14	12154	11786687	566	583354	231	530444	0	0	741	-	13692	12900485
Markhor	MAR1	5626	7707459	434	309788	157	853099	0	0	810	-	7027	8870346
Markhor	MAR2	5887	6009444	459	728263	153	639384	0	0	428	-	6927	7377091
Markhor	MAR3	5935	6109050	485	214505	156	555635	0	0	502	-	7078	6879190
Bezoar	BEZ1	5151	6850449	344	249960	105	831633	0	0	477	-	6077	7932042
Bezoar	BEZ2	3054	3282801	167	187122	25	40264	0	0	112	-	3358	3510187
Bezoar	BEZ3	2943	2743071	129	138792	30	129376	0	0	103	-	3205	3011239
Bezoar	BEZ4	2670	2615427	121	70640	27	115550	0	0	97	-	2915	2801617
Bezoar	BEZ5	2961	2229763	127	101568	33	29681	0	0	119	-	3240	2361012
Bezoar	BEZ6	3649	2985036	316	223497	47	146314	0	0	206	-	4218	3354847
Bezoar	BEZ7	3541	3011644	298	306286	43	49935	0	0	159	-	4041	3367865
Bezoar	BEZ8	3559	3131250	280	138416	41	152973	0	0	173	-	4053	3422639
Bezoar	BEZ9	3308	2328133	261	118205	34	134431	0	0	158	-	3761	2580769
Bezoar	BEZ10	3374	2923810	263	73627	40	134966	0	0	169	-	3846	3132403
Bezoar	BEZ11	3458	2915926	253	118975	43	135063	0	0	156	-	3910	3169964
Bezoar	BEZ12	3364	2868906	293	168099	47	919489	0	0	147	-	3851	3956494
Bezoar	BEZ13	3396	3384596	270	138957	35	37907	0	0	166	-	3867	3561460
Bezoar	BEZ14	3289	3050721	272	103523	59	58979	0	0	165	-	3785	3213223
Bezoar	BEZ15	3294	2888984	271	189837	45	45213	0	0	134	-	3744	3124034
Bezoar	BEZ16	3339	2496969	214	94260	33	334166	0	0	159	-	3745	2925395
Bezoar	BEZ17	3387	2725007	294	173086	45	132221	0	0	142	-	3868	3030314
Bezoar	BEZ18	5345	6150971	379	612224	135	287790	0	0	530	-	6389	7050985
Hamedan Ecotype	HAE1	3969	3739804	237	118983	51	181428	0	0	180	-	4437	4040215
Pak-Angora Goat	PAK-ANG1	5991	5048001	380	430762	71	283726	0	0	394	-	6836	5762489
Jining Gray Goat	JIG1	5023	5032301	376	521315	89	173927	0	0	366	-	5854	5727543
Daer Goat	DAE1	5126	4024752	320	273355	74	65370	0	0	338	-	5858	4363477
Macheng Black Goat	MAB1	5014	6126240	389	285005	62	77625	0	0	297	-	5762	6488870
Matou Goat	MATO1	5236	4564712	381	244440	71	653697	0	0	301	-	5989	5462849
Kamori Goat	KAM1	5487	5272015	394	334460	91	249735	0	0	398	-	6370	5856210
Pahari Goat	PAH1	6090	5119911	386	384626	72	366121	0	0	394	-	6942	5870658
Dera Din Panah Goat	DDP1	6022	5108492	359	430244	79	401640	0	0	412	-	6872	5940376
Nachi Goat	NAC1	5715	5098189	370	410048	73	67337	0	0	382	-	6540	5575574
Teddy Goat	TED1	6063	5811832	387	271737	76	599649	0	0	402	-	6928	6683218
Beetal Goat	BEE1	6198	5735106	404	633511	81	229240	0	0	424	-	7107	6597857
Barbari Goat	BAR1	5746	6163818	342	388167	72	365341	0	0	376	-	6536	6917326
Black Bengal Goat	BBG1	5231	5673027	491	394665	115	1251054	0	0	574	-	6411	7318746
Black Bengal Goat	BBG2	4796	5189590	473	796341	114	2172857	0	0	451	-	5834	8158788
Longlin Goat	LON1	4469	4528253	300	177108	88	218963	0	0	431	-	5288	4924324
Longlin Goat	LON2	4048	5656555	244	177078	83	96546	0	0	326	-	4701	5930179
Leizhou Goat	LEI1	4384	4237866	408	305392	94	486114	0	0	499	-	5385	5029372
Leizhou Goat	LEI2	4933	4371761	414	305767	115	292320	0	0	505	-	5967	4969848
Leizhou Goat	LEI3	4939	6005747	412	341473	113	520318	0	0	632	-	6096	6867538
Leizhou Goat	LEI4	4863	6771334	431	301735	108	267780	0	0	502	-	5904	7340849
Leizhou Goat	LEI5	4898	6979643	422	303864	123	681586	0	0	495	-	5938	7965093
Liaoning Cashmere Goat	LCG1	5297	6407448	385	367942	121	330192	0	0	486	-	6289	7105582
Liaoning Cashmere Goat	LCG2	5260	4518904	421	621212	131	1236407	0	0	509	-	6321	6376523
Liaoning Cashmere Goat	LCG3	4981	4606980	400	398468	102	203897	0	0	477	-	5960	5209345
Liaoning Cashmere Goat	LCG4	5238	4491333	449	397642	110	745546	0	0	503	-	6300	5634521
Liaoning Cashmere Goat	LCG5	5184	4735700	420	257534	119	1211120	0	0	449	-	6172	6204354
Cashmere Goat	CAS1	5153	4504418	432	412447	120	822640	0	0	412	-	6117	5739505
Cashmere Goat	CAS2	5170	5589776	413	660274	112	188325	0	0	517	-	6212	6438375
Cashmere Goat	CAS3	4588	5185239	386	325702	114	256008	0	0	305	-	5393	5766949
Cashmere Goat	CAS4	5051	4602699	433	363216	135	284453	0	0	473	-	6092	5250368
Cashmere Goat	CAS5	5125	5011301	422	407716	138	261292	0	0	491	-	6176	5680309
Cashmere Goat	CAS6	5185	5926972	424	331066	111	753188	0	0	386	-	6106	7011226
Cashmere Goat	CAS7	5179	5157244	432	857050	130	1478696	0	0	461	-	6202	7492990
Cashmere Goat	CAS8	4354	5360315	352	420943	87	590733	0	0	335	-	5128	6371991
Cashmere Goat	CAS9	4494	5041165	313	1138349	96	596357	0	0	323	-	5226	6775871
Cashmere Goat	CAS10	4479	6006898	343	787381	82	208603	0	0	351	-	5255	7002882
Cashmere Goat	CAS11	4568	4742765	348	650073	99	330356	0	0	368	-	5383	5723194
White Chanthangi Pashmina/Cashmere Goat	WCC1	5254	6536082	416	359514	114	211545	0	0	437	-	6221	7107141
African Dwarf Goat	ADG1	5371	4692337	372	331874	83	77441	0	0	348	-	6174	5101652
Local Population	LOC1	3964	5201140	319	318759	60	216021	0	0	167	-	4510	5735920
Local Population	LOC2	3984	2976585	311	253779	45	156762	0	0	162	-	4502	3387126
Local Population	LOC3	3537	4124446	266	256435	46	165071	0	0	202	-	4051	4545952
Local Population	LOC4	3950	3995429	329	273501	52	50642	0	0	179	-	4510	4319572
Local Population	LOC5	3855	3277600	331	314425	43	147876	0	0	221	-	4450	3739901
Modern Togolese Village Goat	MTV1	4952	4324333	435	632996	121	595974	0	0	551	-	6059	5553303
Boer Goat	BOE2	5533	5600075	406	403194	78	129891	0	0	388	-	6405	6133160
Boer Goat	BOE3	4273	3600594	327	224578	86	1339139	0	0	364	-	5050	5164311
Boer Goat	BOE4	4446	3714866	352	216619	86	473616	0	0	415	-	5299	4405101
Laoshan Dairy Goat	LAD1	4029	3886260	173	261135	54	422646	0	0	192	-	4448	4570041
Laoshan Dairy Goat	LAD2	4172	4400842	217	256170	55	178674	0	0	186	-	4630	4835686
Saanen Goat	SAN6	5104	6217062	473	394951	90	788609	0	0	506	-	6173	7400622
Saanen Goat	SAN7	4731	4218078	405	405015	109	1101081	0	0	504	-	5749	5724174
Saanen Goat	SAN8	4830	4056581	415	355241	99	591331	0	0	484	-	5828	5003153
Saanen Goat	SAN9	4908	6500836	420	353435	108	983045	0	0	531	-	5967	7837316
Saanen Goat	SAN10	4885	4270678	432	402597	108	1850257	0	0	538	-	5963	6523532
Modern Old Irish Goat (feral)	MOI1	4770	5515193	500	920101	132	796710	0	0	664	-	6066	7232004
Saanen Goat	SAN12	4115	3286262	401	811381	72	1164391	0	0	392	-	4980	5262034
Saanen Goat	SAN13	4288	4405563	423	350607	84	958262	0	0	419	-	5214	5714432
Saanen Goat	SAN14	4538	5179568	440	397720	84	1071278	0	0	466	-	5528	6648566
Saanen Goat	SAN15	4068	3668991	427	474660	82	947373	0	0	390	-	4967	5091024
Saanen Goat	SAN16	4271	4515546	452	534832	97	933520	0	0	454	-	5274	5983898
Saanen Goat	SAN17	4391	4711368	452	530685	102	142648	0	0	458	-	5403	5384701
Saanen Goat	SAN18	4282	3793839	419	548616	93	711383	0	0	436	-	5230	5053838
Saanen Goat	SAN19	4198	3577216	435	402550	87	467937	0	0	412	-	5132	4447703
Saanen Goat	SAN20	4970	4924126	370	690739	66	637708	0	0	325	-	5731	6252573
Grisons Striped Goat	GRS1	4311	4387725	444	217421	84	302777	0	0	424	-	5263	4907923
Grisons Striped Goat	GRS2	4976	5573675	440	350444	99	225810	0	0	586	-	6101	6149929
Grisons Striped Goat	GRS3	4526	4541666	397	433242	100	146555	0	0	441	-	5464	5121463
Grisons Striped Goat	GRS4	4682	4426491	490	374484	98	480671	0	0	512	-	5782	5281646
Grisons Striped Goat	GRS5	4820	5986799	521	444737	113	573367	0	0	668	-	6122	7004903
Grisons Striped Goat	GRS6	4886	5238009	507	356360	104	1835162	0	0	571	-	6068	7429531
Grisons Striped Goat	GRS7	4463	5215214	380	243454	104	454463	0	0	427	-	5374	5913131
Grisons Striped Goat	GRS8	4566	5283776	487	629461	89	114160	0	0	502	-	5644	6027397
Grisons Striped Goat	GRS9	4488	4722538	467	200255	106	687221	0	0	478	-	5539	5610014
Grisons Striped Goat	GRS10	4470	5060473	401	287417	83	457826	0	0	500	-	5454	5805716
Grisons Striped Goat	GRS11	4654	6575203	501	478126	102	210410	0	0	530	-	5787	7263739
Grisons Striped Goat	GRS12	4650	3527430	392	283412	114	809213	0	0	482	-	5638	4620055
Grisons Striped Goat	GRS13	4666	4329081	526	338544	106	682832	0	0	488	-	5786	5350457
Grisons Striped Goat	GRS14	4880	5802613	525	356220	102	1076144	0	0	610	-	6117	7234977
Grisons Striped Goat	GRS15	5722	4769444	391	255175	75	659999	0	0	413	-	6601	5684618
Appenzell Goat	APE1	4436	5859875	508	332239	87	1035232	0	0	480	-	5511	7227346
Appenzell Goat	APE2	4331	4725510	467	320752	79	124454	0	0	489	-	5366	5170716
Appenzell Goat	APE3	4415	3425606	466	315518	90	196975	0	0	467	-	5438	3938099
Appenzell Goat	APE4	4461	5025641	505	282589	99	1081261	0	0	523	-	5588	6389491
Appenzell Goat	APE5	4232	4236723	399	301803	94	957127	0	0	425	-	5150	5495653
Appenzell Goat	APE6	4466	3764183	500	285974	104	513965	0	0	577	-	5647	4564122
Appenzell Goat	APE7	4200	4506827	425	307393	87	288080	0	0	452	-	5164	5102300
Appenzell Goat	APE8	4460	4696860	509	331710	112	1667541	0	0	453	-	5534	6696111
Appenzell Goat	APE9	4515	4260817	482	440144	122	726362	0	0	595	-	5714	5427323
Appenzell Goat	APE10	4355	5172232	498	471284	114	631338	0	0	533	-	5500	6274854
Appenzell Goat	APE11	4660	4434286	530	470647	114	1297189	0	0	574	-	5878	6202122
Appenzell Goat	APE12	4355	3348203	482	390534	110	773428	0	0	532	-	5479	4512165
Appenzell Goat	APE13	5104	3366117	378	309680	73	516898	0	0	327	-	5882	4192695
Toggenburg Goat	TOG6	3869	4020429	399	348065	89	734000	0	0	399	-	4756	5102494
Toggenburg Goat	TOG7	3975	3871544	418	371574	91	104629	0	0	391	-	4875	4347747
Toggenburg Goat	TOG8	4518	4391233	485	694373	121	810183	0	0	502	-	5626	5895789
Toggenburg Goat	TOG9	4108	4647705	461	767530	88	124326	0	0	419	-	5076	5539561
Toggenburg Goat	TOG10	4256	5520528	495	527442	91	636426	0	0	502	-	5344	6684396
Toggenburg Goat	TOG11	4068	4062587	415	239660	91	815770	0	0	431	-	5005	5118017
Toggenburg Goat	TOG12	4277	4645621	428	498455	93	1711491	0	0	418	-	5216	6855567
Toggenburg Goat	TOG13	4192	4554410	424	665629	97	260257	0	0	424	-	5137	5480296
Toggenburg Goat	TOG14	4287	5072265	450	503869	90	702124	0	0	439	-	5266	6278258
Toggenburg Goat	TOG15	5501	6086296	409	406394	98	208508	0	0	404	-	6412	6701198
Toggenburg Goat	TOG16	4170	4523299	439	256356	96	251152	0	0	408	-	5113	5030807
Toggenburg Goat	TOG17	4064	4180333	434	507299	89	731794	0	0	406	-	4993	5419426
Toggenburg Goat	TOG18	4004	4888766	409	250998	89	628332	0	0	402	-	4904	5768096
Toggenburg Goat	TOG19	4267	4664262	411	477710	113	263251	0	0	424	-	5215	5405223
Toggenburg Goat	TOG20	4010	3969944	417	555027	76	560374	0	0	380	-	4883	5085345
Toggenburg Goat	TOG21	3987	3578764	390	321944	83	131296	0	0	383	-	4843	4032004
Toggenburg Goat	TOG22	4263	4701626	436	282011	95	1152731	0	0	404	-	5198	6136368
Booted Goat	BOT1	4406	4715483	416	317145	86	719233	0	0	427	-	5335	5751861
Booted Goat	BOT2	4160	3267592	376	406878	90	115050	0	0	468	-	5094	3789520
Booted Goat	BOT3	4453	3819621	354	289009	105	876083	0	0	500	-	5412	4984713
Booted Goat	BOT4	3986	3500305	332	228651	85	172818	0	0	390	-	4793	3901774
Booted Goat	BOT5	4809	5631899	435	339802	116	223158	0	0	639	-	5999	6194859
Booted Goat	BOT6	4325	3662174	346	334156	99	527110	0	0	418	-	5188	4523440
Booted Goat	BOT7	4357	4297550	444	397588	96	75616	0	0	434	-	5331	4770754
Booted Goat	BOT8	4308	4165196	383	284858	91	299933	0	0	414	-	5196	4749987
Booted Goat	BOT9	4268	3686077	411	369840	88	183994	0	0	430	-	5197	4239911
Booted Goat	BOT10	4208	4789582	368	318401	79	66782	0	0	413	-	5068	5174765
Booted Goat	BOT11	4527	4562395	415	444552	126	343981	0	0	465	-	5533	5350928
Booted Goat	BOT12	4357	4470703	376	521938	98	130628	0	0	457	-	5288	5123269
Booted Goat	BOT13	4520	4197746	375	579543	96	101809	0	0	478	-	5469	4879098
St. Gallen Booted Goat	SGBOT1	6110	6722289	475	551798	98	766911	0	0	478	-	7161	8040998
Chamois Colored Goat	CHC1	4866	5710260	459	444103	106	947778	0	0	508	-	5939	7102141
Chamois Colored Goat	CHC2	4747	4492214	481	304130	97	782003	0	0	454	-	5779	5578347
Chamois Colored Goat	CHC3	4404	2831949	447	391344	75	150509	0	0	432	-	5358	3373802
Chamois Colored Goat	CHC4	4478	4938783	450	462975	77	68779	0	0	426	-	5431	5470537
Chamois Colored Goat	CHC5	4395	5013045	491	490848	91	766394	0	0	449	-	5426	6270287
Chamois Colored Goat	CHC6	4900	6395387	528	382066	111	539062	0	0	551	-	6090	7316515
Chamois Colored Goat	CHC7	4536	4701483	448	298414	68	690499	0	0	439	-	5491	5690396
Chamois Colored Goat	CHC8	4443	5498998	482	585293	67	1798399	0	0	429	-	5421	7882690
Chamois Colored Goat	CHC9	4752	5245802	496	408013	115	627963	0	0	604	-	5967	6281778
Chamois Colored Goat	CHC10	4519	4493809	491	729847	92	326594	0	0	454	-	5556	5550250
Chamois Colored Goat	CHC11	4185	3747556	414	354488	76	74755	0	0	389	-	5064	4176799
Chamois Colored Goat	CHC12	4174	3544355	430	282850	79	164198	0	0	411	-	5094	3991403
Chamois Colored Goat	CHC13	4469	4991910	492	542207	109	825422	0	0	510	-	5580	6359539
Chamois Colored Goat	CHC14	4464	4497534	432	439508	93	271734	0	0	388	-	5377	5208776
Chamois Colored Goat	CHC15	5477	4349962	379	359104	69	86775	0	0	358	-	6283	4795841
Valais Blacknecked Goat	VAB1	3917	3619431	344	242232	82	1495982	0	0	346	-	4689	5357645
Valais Blacknecked Goat × Nera Verzasca Goat	VAB×NEV1	4103	4336026	380	191102	63	1200727	0	0	371	-	4917	5727855
Valais Blacknecked Goat	VAB2	3992	3957510	338	432322	65	62947	0	0	310	-	4705	4452779
Valais Blacknecked Goat	VAB3	4094	3204331	388	377687	81	175912	0	0	409	-	4972	3757930
Valais Blacknecked Goat	VAB4	4251	4370348	446	233529	94	402472	0	0	425	-	5216	5006349
Valais Blacknecked Goat	VAB5	4349	5715244	457	404781	78	88042	0	0	560	-	5444	6208067
Valais Blacknecked Goat	VAB6	3914	4751982	329	441906	74	86809	0	0	395	-	4712	5280697
Valais Blacknecked Goat	VAB7	4257	5808283	425	373783	82	539066	0	0	484	-	5248	6721132
Valais Blacknecked Goat	VAB8	4517	5011549	431	429025	108	295538	0	0	581	-	5637	5736112
Valais Blacknecked Goat	VAB9	4248	4252138	400	466343	93	684644	0	0	398	-	5139	5403125
Valais Blacknecked Goat	VAB10	4319	5497708	424	186682	77	175542	0	0	453	-	5273	5859932
Valais Blacknecked Goat	VAB11	4413	7086946	446	484626	80	115986	0	0	525	-	5464	7687558
Valais Blacknecked Goat	VAB12	4407	4109369	443	456401	84	199101	0	0	561	-	5495	4764871
Valais Blacknecked Goat	VAB13	4019	4330989	389	275826	75	609651	0	0	456	-	4939	5216466
Valais Blacknecked Goat	VAB14	4560	5187410	425	261575	87	1014508	0	0	492	-	5564	6463493
Valais Blacknecked Goat	VAB15	4424	4819610	419	522615	92	748455	0	0	488	-	5423	6090680
Valais Blacknecked Goat	VAB16	4463	3912333	438	338083	86	1141529	0	0	541	-	5528	5391945
Valais Blacknecked Goat	VAB17	4216	5534541	399	369560	84	201927	0	0	482	-	5181	6106028
Valais Blacknecked Goat	VAB18	4165	4579443	389	374772	79	657239	0	0	379	-	5012	5611454
Valais Blacknecked Goat	VAB19	4233	5755444	429	281249	79	679607	0	0	456	-	5197	6716300
Valais Blacknecked Goat	VAB20	4365	5008307	433	423453	87	648703	0	0	443	-	5328	6080463
Valais Blacknecked Goat	VAB21	4459	5657158	428	424376	110	1003451	0	0	525	-	5522	7084985
Valais Blacknecked Goat	VAB22	4256	3318742	386	214555	77	204002	0	0	450	-	5169	3737299
Valais Blacknecked Goat	VAB23	4442	5571361	465	315254	83	609143	0	0	513	-	5503	6495758
Valais Blacknecked Goat	VAB24	4327	4065597	379	373914	87	302758	0	0	485	-	5278	4742269
Valais Blacknecked Goat	VAB25	4322	5024276	415	809861	78	467710	0	0	529	-	5344	6301847
Valais Blacknecked Goat	VAB26	5354	4763867	410	1141647	59	150688	0	0	373	-	6196	6056202
Valais Blacknecked Goat	VAB27	4408	6033093	413	378331	86	887692	0	0	527	-	5434	7299116
Valais Blacknecked Goat	VAB28	4657	5325652	460	380703	103	1446052	0	0	712	-	5932	7152407
Peacock Goat	PEC1	4682	4888123	506	445924	89	539641	0	0	509	-	5786	5873688
Peacock Goat	PEC2	5656	4961613	408	650029	68	167908	0	0	351	-	6483	5779550
Nera Verzasca Goat	NEV1	5567	4204860	408	355505	58	277998	0	0	347	-	6380	4838363
Capra Grigia Goat	CAG1	5510	4359258	392	334170	67	153176	0	0	358	-	6327	4846604
Peacock Goat	PEC3	4664	4590081	491	463522	98	802401	0	0	526	-	5779	5856004
Peacock Goat	PEC4	4812	4827917	518	500641	100	795402	0	0	543	-	5973	6123960
Peacock Goat	PEC5	4923	5725793	498	274764	108	924408	0	0	585	-	6114	6924965
Peacock Goat	PEC6	4167	4149507	397	254855	85	167664	0	0	377	-	5026	4572026
Peacock Goat	PEC7	4473	4711593	499	422918	94	845162	0	0	443	-	5509	5979673
Peacock Goat	PEC8	4303	4423061	406	427135	72	68358	0	0	413	-	5194	4918554
Peacock Goat	PEC9	4278	5976609	432	422482	79	211910	0	0	420	-	5209	6611001
Peacock Goat	PEC10	4495	4110993	471	457723	99	755078	0	0	485	-	5550	5323794
Peacock Goat	PEC11	4322	4147852	426	442379	81	393477	0	0	391	-	5220	4983708
Peacock Goat	PEC12	4621	4298792	505	256960	100	492945	0	0	551	-	5777	5048697
Peacock Goat	PEC13	4834	4609688	540	330313	119	693162	0	0	606	-	6099	5633163
Peacock Goat	PEC14	4547	4428108	448	384719	87	731331	0	0	473	-	5555	5544158
Peacock Goat	PEC15	4394	4863646	433	328438	80	318183	0	0	431	-	5338	5510267
Peacock Goat	PEC16	4551	5679415	473	393821	98	703169	0	0	479	-	5601	6776405
Nera Verzasca Goat	NEV2	4394	4636141	393	515086	73	1420909	0	0	437	-	5297	6572136
Nera Verzasca Goat	NEV3	4413	4246189	392	209146	72	97481	0	0	393	-	5270	4552816
Nera Verzasca Goat	NEV4	4497	3943261	402	487113	88	383758	0	0	427	-	5414	4814132
Nera Verzasca Goat	NEV5	4666	4413756	439	464437	67	85434	0	0	525	-	5697	4963627
Nera Verzasca Goat	NEV6	4500	3856042	405	512105	73	269493	0	0	468	-	5446	4637640
Nera Verzasca Goat	NEV7	4539	4460267	437	472769	96	947965	0	0	457	-	5529	5881001
Nera Verzasca Goat	NEV8	4365	4929391	402	497988	96	95690	0	0	492	-	5355	5523069
Nera Verzasca Goat	NEV9	4246	3942247	396	265278	90	593694	0	0	391	-	5123	4801219
Nera Verzasca Goat	NEV10	4261	3429276	394	162165	56	1052226	0	0	364	-	5075	4643667
Nera Verzasca Goat	NEV11	4415	3942990	417	566277	70	181606	0	0	383	-	5285	4690873
Nera Verzasca Goat	NEV12	4354	3277904	436	311511	72	79285	0	0	432	-	5294	3668700
Capra Grigia Goat	CAG2	4423	3981833	440	203880	79	436843	0	0	385	-	5327	4622556
Capra Grigia Goat	CAG3	4241	3342965	438	373952	85	79436	0	0	426	-	5190	3796353
Capra Grigia Goat	CAG4	4493	5104981	449	319639	95	136381	0	0	483	-	5520	5561001
Capra Grigia Goat	CAG5	4041	4547414	439	513604	76	284232	0	0	374	-	4930	5345250
Capra Grigia Goat	CAG6	4637	6544396	475	435346	87	217173	0	0	501	-	5700	7196915
Capra Grigia Goat	CAG7	4264	4346392	433	301938	95	317400	0	0	441	-	5233	4965730
Capra Grigia Goat	CAG8	4351	5017251	455	328167	75	1535801	0	0	436	-	5317	6881219
Capra Grigia Goat	CAG9	4812	6006428	507	358192	98	853512	0	0	563	-	5980	7218132
Capra Grigia Goat	CAG10	4123	4513068	407	332748	79	321619	0	0	404	-	5013	5167435
Capra Grigia Goat	CAG11	4435	3683145	449	365854	108	1127239	0	0	494	-	5486	5176238
Capra Grigia Goat	CAG12	4417	4335041	434	362259	90	270728	0	0	425	-	5366	4968028
Notes: "-" indicates that the SV length can not be determined.

## Sheet: Table S7 
Table S7. Length distribution of SVs in the predefined ranges in sheep and goats.
SV type	50-100bp	100bp-250bp	250bp-500bp	500bp-1kb	1kb-2kb	2kb-5kb	5kb-10kb	10kb-50kb	50kb-100kb	100kb-500kb	500kb-1Mb	Total
Sheep (n=532)
Deletion	18846	15784	7064	6271	5714	3003	925	442	65	41	10	58165
Duplication	526	1700	393	269	177	137	108	120	11	4	0	3445
Inversion	42	149	220	394	375	145	35	50	4	21	2	1437
Insertion	1	0	0	0	0	0	0	0	0	0	0	1
Translocation	-	-	-	-	-	-	-	-	-	-	-	-
Total	19415	17633	7677	6934	6266	3285	1068	612	80	66	12	63048
Goat (n=281)
Deletion	20053	16619	10638	8010	5850	2933	1002	462	77	72	15	65731
Duplication	766	3078	1130	661	533	187	92	112	24	12	1	6596
Inversion	80	227	350	737	674	271	106	86	11	29	11	2582
Insertion	1	0	0	0	0	0	0	0	0	0	0	1
Translocation	-	-	-	-	-	-	-	-	-	-	-	-
Total	20900	19924	12118	9408	7057	3391	1200	660	112	113	27	74910

## Sheet: Table S8 
Table S8. Comparison of the SVs/CNVRs identified in this study and those reported in previous studies.
Study	Methods	Platform	Samples/breeds (or species)	Reference genome	raw counts of CNVRs	raw counts of CNVR loss	raw counts of CNVR gain	raw counts of CNVR both	CNVR counts after transferred reference genome into Oar_rambouillet_v1.0	CNVR loss counts after transferred reference genome into Oar_rambouillet_v1.0	CNVR gain counts after transferred reference genome into Oar_rambouillet_v1.0	CNVR both counts after transferred reference genome into Oar_rambouillet_v1.0
Sheep
This study	Whole genome re-sequencing	Multiple	532/136	Oar_rambouillet_v1.0	61610	58165	3445	0	61610	58165	3445	0
Huang et al., 20211	Whole genome re-sequencing	Hiseq 2000	412/66	Oar_v4.0	24534	9045	10533	4956	22437	8228	9554	4655
Li et al., 20202	Whole genome re-sequencing	Illumina HiSeq X Ten	248/43	Oar_v4.0	14319	8833	5470	16	10912	6344	4552	16
Salehian-Dehkordi et al., 20213	SNP array	Illumina Ovine SNP600K BeadChip	2,059/67	Oar_v4.0	1217	918	197	102	1042	793	161	88
Yuan et al., 20214	Whole genome re-sequencing	Illumina HiSeq 4000	32/3	Oar_v4.0	7228	6345	861	22	5058	4470	581	7
Wang et al., 20205	SNP array	Illumina Ovine SNP600K BeadChip	260/3	Oar_v3.1	919	102	730	87	785	87	635	63
Di Gerlando et al., 20196	SNP array	Illumina OvineSNP50K BeadChip	416/1	Oar_v3.1	365	320	43	2	315	274	39	2
Ma et al., 20177	SNP array	Illumina Ovine SNP600K BeadChip	48/1	Oar_v3.1	1296	1173	118	5	1231	1135	94	2
Yan et al., 20178	SNP array	Illumina OvineSNP50K BeadChip	385/-	Oar_v3.1	749	748	1	0	654	653	1	0
Zhu et al., 20169	SNP array	Illumina Ovine SNP600K BeadChip	110/3	Oar_v3.1	490	390	93	7	454	381	67	6
Ma et al., 201510	SNP array	Illumina OvineSNP50K BeadChip	160/8	Oar_v3.1	111	99	12	0	85	79	6	0
Goats
This study	Whole genome re-sequencing	Multiple	281/43	ARS1	72327	65731	6596	0	NA	NA	NA	NA
Nandolo et al., 202111	SNP array	Illumina Goat SNP50 BeadChip	182/34	ARS1	6231	5742	280	209	NA	NA	NA	NA
Guan et al., 202012	SNP array	Illumina Goat SNP50 BeadChip	1,036/1	ARS1	486	353	78	55	NA	NA	NA	NA
Notes:
1. Huang Y, Li Y, Wang X, Yu J, Cai Y, Zheng Z, et al. An atlas of CNV maps in cattle, goat and sheep. Sci China Life Sci. 2021;64:1747–64.
2. Li X, Yang J, Shen M, Xie XL, Liu GJ, Xu YX, et al. Whole-genome resequencing of wild and domestic sheep identifies genes associated with morphological and agronomic traits. Nat Commun. 2020;11:2815.
3. Salehian-Dehkordi H, Xu YX, Xu SS, Li X, Luo LY, Liu YJ, et al. Genome-wide detection of copy number variations and their association with distinct phenotypes in the world’s sheep. Front Genet. 2021;12:670582.
4. Yuan C, Lu Z, Guo T, Yue Y, Wang X, Wang T, et al. A global analysis of CNVs in Chinese indigenous fine-wool sheep populations using whole-genome resequencing. BMC Genomics. 2021;22:78.
5. Wang Z, Guo J, Guo Y, Yang Y, Teng T, Yu Q, et al. Genome-wide detection of CNVs and association with body weight in sheep based on 600K SNP arrays. Front Genet. 2020;11:558.
6. Di Gerlando R, Sutera AM, Mastrangelo S, Tolone M, Portolano B, Sottile G, et al. Genome-wide association study between CNVs and milk production traits in Valle del Belice sheep. PLoS One. 2019;14:e0215204.
7. Ma Q, Liu X, Pan J, Ma L, Ma Y, He X, et al. Genome-wide detection of copy number variation in Chinese indigenous sheep using an ovine high-density 600K SNP array. Sci Rep. 2017;7:912.
8. Yan JC, Blair HT, Liu MJ, Li WR, He SG, Chen L, et al. Genome-wide detection of autosomal copy number variants in several sheep breeds using Illumina OvineSNP50 BeadChips. Small Ruminant Res. 2017;155:24–32.
9. Zhu C, Fan H, Yuan Z, Hu S, Ma X, Xuan J, et al. Genome-wide detection of CNVs in Chinese indigenous sheep with different types of tails using ovine high-density 600K SNP arrays. Sci Rep. 2016;6:27822.
10. Ma Y, Zhang Q, Lu Z, Zhao X, Zhang Y. Analysis of copy number variations by SNP50 BeadChip array in Chinese sheep. Genomics. 2015;106:295–300.
11. Nandolo W, Mészáros G, Wurzinger M, Banda LJ, Gondwe TN, Mulindwa HA, et al. Detection of copy number variants in African goats using whole genome sequence data. BMC Genomics. 2021;22:398.
12. Guan D, Martínez A, Castelló A, Landi V, Luigi-Sierra MG, Fernández-Álvarez J, et al. A genome-wide analysis of copy number variation in Murciano-Granadina goats. Genet Sel Evol. 2020;52:44.

## Sheet: Table S9 
Table S9. The novel SVs/CNVRs that were not detected in previous studies.
SVs/CNVRs type	This study	Undetected in previous studies	Detected in previous studies	Rate of novel SVs/CNVRs
Sheep
DEL	58165	43134	15031	0.74158
DUP	3445	3067	378	0.890276
Total	61610	46201	15409	0.749894
Goats
DEL	65731	57257	8474	0.871081
DUP	6596	6084	512	0.922377
Total	72327	63341	8986	0.875759

## Sheet: Table S10 
Table S10. Details of SV validation by PCR and qPCR in sheep.
SVs					Primers
Chromosome	SV start	SV end	SV length	SV type	Code	Upstream primer (Forward)	Downstream primer (Reverse)	Sample ID	Method	Accuracy	Validate rate	2*2-ΔΔCT	2*2-(ΔΔCT+s)	2*2-(ΔΔCT-s)
1	102690256	102690759	503	DEL	L31	CTTGCCACTCCGAGACTA	CCTTAGACACTGGTGATATACT	AL109	PCR	TRUE	0.666667	-	-	-
								AL111	PCR	FALSE		-	-	-
								BSB126	PCR	TRUE		-	-	-
								BSB137	PCR	TRUE		-	-	-
								CLS222	PCR	TRUE		-	-	-
								CLS227	PCR	FALSE		-	-	-
								DLS305	PCR	TRUE		-	-	-
								DLS334	PCR	TRUE		-	-	-
								HDW49	PCR	TRUE		-	-	-
								HU65	PCR	TRUE		-	-	-
								HU73	PCR	FALSE		-	-	-
								SSS32	PCR	FALSE		-	-	-
								SSS35	PCR	TRUE		-	-	-
								SXW30	PCR	FALSE		-	-	-
								TAN80	PCR	TRUE		-	-	-
								MSF184 (control sample)	PCR	TRUE		-	-	-
1	290491977	290492132	155	DEL	L1	CTTCTTCTCTGTGTCCATTAC	CCTGACCAGCCAGTAGAT	BSB129	PCR	TRUE	0.933333	-	-	-
								BSB137	PCR	TRUE		-	-	-
								BSB140	PCR	TRUE		-	-	-
								CLS233	PCR	TRUE		-	-	-
								DLS305	PCR	TRUE		-	-	-
								DLS311	PCR	TRUE		-	-	-
								DLS334	PCR	TRUE		-	-	-
								HDW48	PCR	TRUE		-	-	-
								HDW50	PCR	TRUE		-	-	-
								SSS37	PCR	TRUE		-	-	-
								SSS43	PCR	TRUE		-	-	-
								SSS44	PCR	FALSE		-	-	-
								SXW30	PCR	TRUE		-	-	-
								TAN79	PCR	TRUE		-	-	-
								TAN87	PCR	TRUE		-	-	-
								BSB136 (control sample)	PCR	TRUE		-	-	-
3	4676209	4676275	66	DEL	L9	CTGTGATTGGTCTGTTAAGC	TCCATAGTTCTTCAGGCATT	BSB130	PCR	TRUE	0.8	-	-	-
								BSB139	PCR	TRUE		-	-	-
								BSB140	PCR	TRUE		-	-	-
								BSB141	PCR	TRUE		-	-	-
								DLS309	PCR	TRUE		-	-	-
								HDW51	PCR	FALSE		-	-	-
								HDW52	PCR	FALSE		-	-	-
								HDW59	PCR	FALSE		-	-	-
								MFW169	PCR	TRUE		-	-	-
								MSF180	PCR	TRUE		-	-	-
								MSF184	PCR	TRUE		-	-	-
								SSS35	PCR	TRUE		-	-	-
								TAN90	PCR	TRUE		-	-	-
								TAN91	PCR	TRUE		-	-	-
								WDS163	PCR	TRUE		-	-	-
								CLS227 (control sample)	PCR	TRUE		-	-	-
5	56261290	56261364	74	DEL	L10	GGATGTTGCCTTCCTATGA	GACACTACCTCTTGTAATACTC	BSB141	PCR	TRUE	0.933333	-	-	-
								CLS222	PCR	TRUE		-	-	-
								DLS311	PCR	TRUE		-	-	-
								DLS334	PCR	TRUE		-	-	-
								HDW50	PCR	FALSE		-	-	-
								HU75	PCR	TRUE		-	-	-
								MFW157	PCR	TRUE		-	-	-
								MFW161	PCR	TRUE		-	-	-
								MSF176	PCR	TRUE		-	-	-
								MSF180	PCR	TRUE		-	-	-
								SSS37	PCR	TRUE		-	-	-
								SSS44	PCR	TRUE		-	-	-
								SXW20	PCR	TRUE		-	-	-
								SXW30	PCR	TRUE		-	-	-
								WDS163	PCR	TRUE		-	-	-
								CLS227 (control sample)	PCR	TRUE		-	-	-
8	58311829	58311920	91	DEL	L15	GTGGTAACAAGGAGACAGAA	GTGAGAAGTGAGGAAGAACA	AL114	PCR	TRUE	0.8	-	-	-
								AL116	PCR	TRUE		-	-	-
								AL117	PCR	TRUE		-	-	-
								BSB137	PCR	TRUE		-	-	-
								CLS227	PCR	TRUE		-	-	-
								DLS305	PCR	TRUE		-	-	-
								DLS311	PCR	TRUE		-	-	-
								DLS334	PCR	TRUE		-	-	-
								HDW50	PCR	FALSE		-	-	-
								HDW52	PCR	FALSE		-	-	-
								HDW59	PCR	FALSE		-	-	-
								HU65	PCR	TRUE		-	-	-
								HU73	PCR	TRUE		-	-	-
								HU75	PCR	TRUE		-	-	-
								SSS41	PCR	TRUE		-	-	-
								MSF174 (control sample)	PCR	TRUE		-	-	-
8	59242214	59242281	67	DEL	L16	AAGCAGAAGTAATCCACAGT	AATTATGAGGAGCCACAAGA	AL111	PCR	TRUE	0.933333	-	-	-
								AL113	PCR	TRUE		-	-	-
								BSB126	PCR	TRUE		-	-	-
								BSB141	PCR	TRUE		-	-	-
								CLS227	PCR	TRUE		-	-	-
								CLS228	PCR	TRUE		-	-	-
								DLS309	PCR	TRUE		-	-	-
								HU65	PCR	TRUE		-	-	-
								SSS32	PCR	FALSE		-	-	-
								SSS35	PCR	TRUE		-	-	-
								SXW20	PCR	TRUE		-	-	-
								SXW25	PCR	TRUE		-	-	-
								TAN90	PCR	TRUE		-	-	-
								TAN91	PCR	TRUE		-	-	-
								WDS148	PCR	TRUE		-	-	-
								MSF190 (control sample)	PCR	TRUE		-	-	-
9	43231891	43231976	85	DEL	L36	GCGACTGGATTCTGAAGG	GGCTGTGGCTGTTACTATT	AL111	PCR	TRUE	0.866667	-	-	-
								AL113	PCR	TRUE		-	-	-
								BSB129	PCR	TRUE		-	-	-
								BSB141	PCR	TRUE		-	-	-
								CLS222	PCR	TRUE		-	-	-
								HDW47	PCR	FALSE		-	-	-
								DLS311	PCR	TRUE		-	-	-
								DLS334	PCR	TRUE		-	-	-
								HDW48	PCR	FALSE		-	-	-
								HU65	PCR	TRUE		-	-	-
								MSF175	PCR	TRUE		-	-	-
								SSS39	PCR	TRUE		-	-	-
								SXW20	PCR	TRUE		-	-	-
								SXW25	PCR	TRUE		-	-	-
								TAN79	PCR	TRUE		-	-	-
								DLS305 (control sample)	PCR	TRUE		-	-	-
9	97784540	97784681	141	DEL	L18	CAGGTGAGGTAAGTTGTAGT	ATAGGTGCTTGAAGTCAGTT	AL109	PCR	TRUE	1	-	-	-
								AL113	PCR	TRUE		-	-	-
								AL116	PCR	TRUE		-	-	-
								BSB123	PCR	TRUE		-	-	-
								BSB136	PCR	TRUE		-	-	-
								CLS226	PCR	TRUE		-	-	-
								SSS32	PCR	TRUE		-	-	-
								SSS37	PCR	TRUE		-	-	-
								SSS45	PCR	TRUE		-	-	-
								SSS46	PCR	TRUE		-	-	-
								SXW25	PCR	TRUE		-	-	-
								TAN78	PCR	TRUE		-	-	-
								TAN79	PCR	TRUE		-	-	-
								TAN80	PCR	TRUE		-	-	-
								WDS163	PCR	TRUE		-	-	-
								MSF174 (control sample)	PCR	TRUE		-	-	-
11	33243436	33243537	101	DEL	L20	TCACTCAAGGTCATCTAACA	GAGGCTGTCAGTCATTGT	BSB129	PCR	FALSE	0.8	-	-	-
								BSB137	PCR	TRUE		-	-	-
								BSB140	PCR	TRUE		-	-	-
								CLS233	PCR	TRUE		-	-	-
								DLS305	PCR	TRUE		-	-	-
								DLS311	PCR	TRUE		-	-	-
								DLS334	PCR	TRUE		-	-	-
								HDW48	PCR	FALSE		-	-	-
								HDW50	PCR	FALSE		-	-	-
								SSS37	PCR	TRUE		-	-	-
								SSS43	PCR	TRUE		-	-	-
								SSS44	PCR	TRUE		-	-	-
								SXW30	PCR	TRUE		-	-	-
								TAN79	PCR	TRUE		-	-	-
								TAN87	PCR	TRUE		-	-	-
								BSB136 (control sample)	PCR	TRUE		-	-	-
12	21195397	21195533	136	DEL	L39	AGGACTTGGCATCTACTGA	GCTCATAAGGAACGCATCT	AL111	PCR	TRUE	1	-	-	-
								AL113	PCR	TRUE		-	-	-
								BSB130	PCR	TRUE		-	-	-
								BSB137	PCR	TRUE		-	-	-
								CLS234	PCR	TRUE		-	-	-
								CLS235	PCR	TRUE		-	-	-
								HDW47	PCR	TRUE		-	-	-
								HDW48	PCR	TRUE		-	-	-
								HU65	PCR	TRUE		-	-	-
								HU73	PCR	TRUE		-	-	-
								MFW160	PCR	TRUE		-	-	-
								MFW164	PCR	TRUE		-	-	-
								MSF173	PCR	TRUE		-	-	-
								MSF174	PCR	TRUE		-	-	-
								TAN87	PCR	TRUE		-	-	-
								DLS305 (control sample)	PCR	TRUE		-	-	-
12	21679146	21679307	161	DEL	L40	CCAGAACCTAGCCAAGAG	TCAAGAACCAACCAGCAT	AL119	PCR	FALSE	0.6	-	-	-
								AL120	PCR	FALSE		-	-	-
								MFW157	PCR	TRUE		-	-	-
								MFW161	PCR	TRUE		-	-	-
								MFW163	PCR	FALSE		-	-	-
								MFW164	PCR	FALSE		-	-	-
								MFW167	PCR	TRUE		-	-	-
								MSF174	PCR	TRUE		-	-	-
								MSF175	PCR	TRUE		-	-	-
								MSF177	PCR	TRUE		-	-	-
								MSF181	PCR	TRUE		-	-	-
								MSF186	PCR	TRUE		-	-	-
								SXW28	PCR	TRUE		-	-	-
								WDS149	PCR	FALSE		-	-	-
								WDS163	PCR	FALSE		-	-	-
								HDW59 (control sample)	PCR	TRUE		-	-	-
15	7161000	7161078	78	DEL	L25	TTGTACTGGCATCTCTAGC	AGCATTCAAGCACAGGTT	AL109	PCR	TRUE	1	-	-	-
								AL111	PCR	TRUE		-	-	-
								BSB126	PCR	TRUE		-	-	-
								BSB137	PCR	TRUE		-	-	-
								CLS222	PCR	TRUE		-	-	-
								CLS227	PCR	TRUE		-	-	-
								DLS305	PCR	TRUE		-	-	-
								DLS334	PCR	TRUE		-	-	-
								HDW49	PCR	TRUE		-	-	-
								HU65	PCR	TRUE		-	-	-
								HU73	PCR	TRUE		-	-	-
								SSS32	PCR	TRUE		-	-	-
								SSS35	PCR	TRUE		-	-	-
								SXW30	PCR	TRUE		-	-	-
								TAN80	PCR	TRUE		-	-	-
								MSF184 (control sample)	PCR	TRUE		-	-	-
19	55526286	55526407	121	DEL	L41	GCTAACGACAGACAGTAATG	GCTTGTTGACGCCTATCT	HDW50	PCR	FALSE	0.933333	-	-	-
								MFW163	PCR	TRUE		-	-	-
								MFW164	PCR	TRUE		-	-	-
								MFW167	PCR	TRUE		-	-	-
								MSF173	PCR	TRUE		-	-	-
								MSF174	PCR	TRUE		-	-	-
								MSF175	PCR	TRUE		-	-	-
								MSF180	PCR	TRUE		-	-	-
								MSF184	PCR	TRUE		-	-	-
								MSF186	PCR	TRUE		-	-	-
								SSS41	PCR	TRUE		-	-	-
								SSS46	PCR	TRUE		-	-	-
								SXW30	PCR	TRUE		-	-	-
								TAN82	PCR	TRUE		-	-	-
								TAN86	PCR	TRUE		-	-	-
								SSS39 (control sample)	PCR	TRUE		-	-	-
24	17584026	17584089	63	DEL	L29	GAGATCGGACGCATTCAG	GGCAGAAGAAGAGAACTTAATC	SXW20	PCR	TRUE	0.933333	-	-	-
								TAN79	PCR	TRUE		-	-	-
								AL115	PCR	TRUE		-	-	-
								AL116	PCR	TRUE		-	-	-
								AL117	PCR	TRUE		-	-	-
								AL120	PCR	TRUE		-	-	-
								BSB123	PCR	TRUE		-	-	-
								BSB130	PCR	TRUE		-	-	-
								CLS228	PCR	TRUE		-	-	-
								DLS311	PCR	TRUE		-	-	-
								HDW49	PCR	FALSE		-	-	-
								HDW59	PCR	TRUE		-	-	-
								HU75	PCR	TRUE		-	-	-
								MFW167	PCR	TRUE		-	-	-
								MFW170	PCR	TRUE		-	-	-
								MSF174 (control sample)	PCR	TRUE		-	-	-
24	41301857	41301984	127	DEL	L30	CCATACCTCACACCATACC	GGCAGATAGGCAGAAGTAG	AL109	PCR	TRUE	0.933333	-	-	-
								CLS234	PCR	TRUE		-	-	-
								HDW50	PCR	TRUE		-	-	-
								MFW170	PCR	TRUE		-	-	-
								SSS32	PCR	FALSE		-	-	-
								SSS39	PCR	TRUE		-	-	-
								SSS40	PCR	TRUE		-	-	-
								SSS41	PCR	TRUE		-	-	-
								SXW17	PCR	TRUE		-	-	-
								SXW25	PCR	TRUE		-	-	-
								SXW29	PCR	TRUE		-	-	-
								SXW30	PCR	TRUE		-	-	-
								TAN90	PCR	TRUE		-	-	-
								TAN91	PCR	TRUE		-	-	-
								WDS163	PCR	TRUE		-	-	-
								MSF184 (control sample)	PCR	TRUE		-	-	-
6	21685449	21686531	1082	DEL	L11	ATTCCTCTGCCACCTCAT	AAGCCAGCCTACCACTAA	BSB141	qPCR	TRUE	0.833333	0.800877	0.664638	0.965041
								CLS222	qPCR	TRUE		1.00416	0.824084	1.22358
								DLS311	qPCR	TRUE		0.76897	0.660601	0.895117
								DLS334	qPCR	TRUE		0.924672	0.810794	1.05454
								HU75	qPCR	TRUE		0.504432	0.447613	0.568463
								MFW157	qPCR	TRUE		0.355591	0.304459	0.415311
								MSF176	qPCR	TRUE		0.669045	0.639168	0.700319
								MSF180	qPCR	TRUE		0.701469	0.622664	0.790248
								SSS37	qPCR	TRUE		0.888575	0.716301	1.10228
								SXW20	qPCR	FALSE		1.69663	1.58591	1.81508
								SXW30	qPCR	TRUE		0.970084	0.913703	1.02994
								WDS163	qPCR	FALSE		1.78115	1.48916	2.13041
								CLS227 (control sample)	qPCR	TRUE		2	1.7208	2.3245
18	18088046	18092464	4418	DEL	L26	CTTCACAGCCGTTCAGTT	CCTCCTTCACATCACATCC	AL114	qPCR	TRUE	0.416667	1.27339	1.21313	1.33663
								AL117	qPCR	TRUE		1.39696	1.24679	1.56523
								BSB140	qPCR	TRUE		1.33354	0.995683	1.78605
								CLS228	qPCR	FALSE		1.51929	1.15624	1.99633
								HU73	qPCR	FALSE		1.50172	1.44629	1.55926
								MSF177	qPCR	FALSE		1.54781	1.30092	1.84156
								MSF180	qPCR	FALSE		1.51161	1.38185	1.65356
								SSS45	qPCR	TRUE		0.966503	0.859311	1.08707
								SXW25	qPCR	FALSE		1.50794	1.38408	1.6429
								SXW29	qPCR	FALSE		1.98928	1.84858	2.14069
								TAN86	qPCR	TRUE		1.10937	1.03677	1.18705
								TAN89	qPCR	FALSE		1.72591	1.54525	1.9277
								HU75 (control sample)	qPCR	TRUE		2	1.50703	2.65423
4	88260309	88260644	335	DUP	P4	CAAGTCAGTTCTCTGTGTCT	AGTTCTAGTGATGTGGATGTC	AL111	qPCR	TRUE	0.461538	2.58824	2.35518	2.84437
								AL115	qPCR	TRUE		4.2154	2.93462	6.05516
								BSB123	qPCR	TRUE		3.59135	3.10617	4.15232
								BSB140	qPCR	FALSE		5.04043	3.59991	7.05738
								HDW50	qPCR	FALSE		1.82007	1.69301	1.95666
								MFW161	qPCR	FALSE		2.07469	1.56902	2.74333
								MSF173	qPCR	FALSE		8.80941	6.20183	12.5134
								MSF177	qPCR	TRUE		2.89997	2.2138	3.79882
								SSS37	qPCR	TRUE		3.53299	3.16394	3.94508
								SSS43	qPCR	FALSE		8.67497	6.49034	11.5949
								SXW29	qPCR	FALSE		5.59074	4.78686	6.52962
								WDS148	qPCR	TRUE		4.21759	2.96744	5.99442
								WDS163	qPCR	FALSE		1.4944	1.08752	2.05351
								SSS46 (control sample)	qPCR	TRUE		2	1.8493	2.16298
6	50728214	50728426	212	DUP	P5	GAGGATTGCTAAGTGAGAGA	TTACCTGCTGAACCATCTG	AL113	qPCR	TRUE	0.307692	2.72289	2.50561	2.95902
								AL119	qPCR	TRUE		3.54941	3.43479	3.66786
								BSB126	qPCR	FALSE		6.9979	6.24801	7.8378
								BSB136	qPCR	FALSE		6.53924	5.25965	8.13015
								CLS233	qPCR	FALSE		6.14712	5.08338	7.43347
								CLS234	qPCR	FALSE		6.2588	5.36089	7.30709
								DLS305	qPCR	FALSE		2.13101	1.80382	2.51756
								DLS311	qPCR	TRUE		3.59783	2.97809	4.34653
								HU75	qPCR	FALSE		4.96982	4.64346	5.31911
								SSS32	qPCR	TRUE		3.01339	2.53995	3.57509
								SSS41	qPCR	FALSE		5.21592	4.93464	5.51323
								SXW25	qPCR	FALSE		5.26898	4.69148	5.91757
								SXW29	qPCR	FALSE		7.12943	6.15773	8.25447
								SSS46 (control sample)	qPCR	TRUE		2	1.92337	2.07968
14	16385807	16386016	209	DUP	P6	CTCCTCTGTCCTTCTTACC	TGACCCTTGTAGAGAGATTAC	AL119	qPCR	TRUE	0.642857	4.56551	3.68571	5.65532
								BSB126	qPCR	TRUE		2.89795	2.56575	3.27315
								BSB136	qPCR	FALSE		1.92039	1.39342	2.64665
								BSB141	qPCR	TRUE		3.66154	2.91221	4.60368
								CLS226	qPCR	TRUE		3.52601	3.14448	3.95384
								HDW54	qPCR	FALSE		2.18889	1.77472	2.69972
								MFW170	qPCR	FALSE		7.19808	5.55605	9.32537
								MSF175	qPCR	TRUE		3.69971	3.07918	4.44528
								SSS37	qPCR	TRUE		4.41087	4.14944	4.68877
								SSS43	qPCR	TRUE		4.44671	3.14125	6.29469
								SSS44	qPCR	TRUE		4.09986	3.56869	4.71009
								SXW17	qPCR	FALSE		2.60834	2.13065	3.19312
								SXW28	qPCR	FALSE		6.34104	5.69857	7.05594
								TAN91	qPCR	TRUE		3.22142	2.70248	3.84001
								SSS46 (control sample)	qPCR	TRUE		2	1.67754	2.38444
16	14422407	14422604	197	DUP	P7	CGTGTTACCTGATAAAGTGT	GCATTAGCTCTGTCATTGG	AL118	qPCR	FALSE	0.25	5.17794	4.06839	6.5901
								BSB123	qPCR	TRUE		3.61353	3.44241	3.79315
								BSB126	qPCR	FALSE		5.60484	4.92208	6.3823
								BSB137	qPCR	FALSE		5.41045	5.04011	5.80799
								CLS222	qPCR	TRUE		3.76921	3.47663	4.08641
								HU75	qPCR	TRUE		4.49438	4.19397	4.81631
								SSS35	qPCR	FALSE		5.20278	5.02126	5.39086
								SSS40	qPCR	FALSE		6.80981	6.31097	7.34808
								SXW25	qPCR	FALSE		5.61346	5.23271	6.02191
								SXW29	qPCR	FALSE		6.58127	5.57595	7.76783
								SXW30	qPCR	FALSE		5.28516	5.13373	5.44106
								WDS163	qPCR	FALSE		5.05413	3.9531	6.46181
								SSS46 (control sample)	qPCR	TRUE		2	1.54359	2.59136
17	51334928	51335081	153	DUP	P9	CCAGATAATGTGACCAAGTG	CTCTCACCAGCTTGACTT	AL115	qPCR	TRUE	0.666667	4.59579	4.03474	5.23486
								CLS222	qPCR	TRUE		4.83739	4.23041	5.53147
								CLS227	qPCR	FALSE		5.32209	3.97708	7.12196
								DLS334	qPCR	TRUE		3.47399	3.29975	3.65743
								DLS311	qPCR	TRUE		3.7111	3.00847	4.57782
								HDW48	qPCR	TRUE		4.01239	3.00899	5.35041
								HU65	qPCR	TRUE		3.04099	2.95087	3.13386
								HU75	qPCR	TRUE		4.59872	4.25466	4.97061
								SSS45	qPCR	TRUE		3.69133	3.32807	4.09423
								SXW28	qPCR	FALSE		6.63868	6.0964	7.2292
								SXW30	qPCR	FALSE		7.38248	7.11784	7.65695
								TAN86	qPCR	FALSE		4.94739	4.73428	5.1701
								SSS46 (control sample)	qPCR	TRUE		2	1.94249	2.05921
18	24581036	24581232	196	DUP	P2	AACGATTGACTGACTAACG	CGAATATGTAGGCACTGAG	AL109	qPCR	TRUE	0.692308	3.70433	3.68949	3.71924
								AL118	qPCR	TRUE		3.71339	3.46506	3.97951
								BSB123	qPCR	FALSE		5.48983	5.27459	5.71385
								BSB139	qPCR	FALSE		2.77496	2.15995	3.56508
								CLS228	qPCR	TRUE		4.84125	4.3397	5.40076
								DLS305	qPCR	TRUE		3.16467	2.30438	4.34612
								HDW49	qPCR	FALSE		2.62724	2.4713	2.79303
								HU65	qPCR	TURE		3.84596	3.70742	3.98968
								SSS37	qPCR	FALSE		4.96002	4.74543	5.18432
								SSS39	qPCR	TRUE		3.82093	3.72947	3.91463
								SXW17	qPCR	TRUE		4.07471	3.97112	4.18101
								TAN79	qPCR	TRUE		3.36207	3.25017	3.47782
								WDS149	qPCR	TRUE		3.02845	2.86629	3.19978
								SSS46 (control sample)	qPCR	TRUE		2	1.96904	2.03145

[truncated: 38 more sheets: Table S11 , Table S12, Table S13, Table S14, Table S15, Table S16 , Table S17 , Table S18, Table S19, Table S20, Table S21, Table S22, Table S23, Table S24, Table S25, Table S26, Table S27, Table S28, Table S29 , Table S30 …]
